# Supplementary material for: Causal associations between gut microbiota and synovitis–tenosynovitis: a two-sample Mendelian randomization study
Source: Front Microbiol. 2024 Apr 30;15:1355725. doi: 10.3389/fmicb.2024.1355725 (PMC11091245; doi:10.3389/fmicb.2024.1355725)
Supplement: Supplementary file 1 [file Table_1.XLSX]

## Sheet: Supplementary Table S1
The main information of the IVs
chr.exposure	pos.exposure	SNP	other_allele.exposure	effect_allele.exposure	beta.exposure	se.exposure	pval.exposure	samplesize.exposure	exposure	mr_keep.exposure	pval_origin.exposure	id.exposure	eaf.exposure	data_source.exposure	R2	F
6	67207371	rs34583783	T	G	0.126596	0.0268461	4.48529e-06	7468	Actinomyces	TRUE	reported	XhwQzI	0.1024	textfile	0.00296881	22.2311
15	99492313	rs2715439	T	C	0.0746684	0.0164822	6.27e-06	7468	Actinomyces	TRUE	reported	XhwQzI	0.4543	textfile	0.00274061	20.5177
10	4782841	rs4146653	A	G	0.0985224	0.0214182	4.49647e-06	7468	Actinomyces	TRUE	reported	XhwQzI	0.1968	textfile	0.00282533	21.1537
6	133007480	rs35011108	G	A	0.232634	0.0512044	6.33832e-06	3515	Actinomyces	TRUE	reported	XhwQzI	0.0636	textfile	0.00583798	20.6293
6	169224781	rs4073240	A	G	0.0749687	0.0167368	7.94274e-06	7468	Actinomyces	TRUE	reported	XhwQzI	0.3827	textfile	0.00267944	20.0585
10	127532121	rs7915461	C	T	0.18776	0.0401636	5.91984e-06	5282	Actinomyces	TRUE	reported	XhwQzI	0.0577	textfile	0.00412048	21.8462
3	101352439	rs71315246	G	A	-0.0969809	0.021925	9.82978e-06	7468	Actinomyces	TRUE	reported	XhwQzI	0.1431	textfile	0.00261307	19.5603
10	121356829	rs10787984	C	G	0.094316	0.0213513	9.62305e-06	7468	Actinomyces	TRUE	reported	XhwQzI	0.1759	textfile	0.00260606	19.5077
4	171281359	rs7680684	T	C	-0.083381	0.0168901	9.76904e-07	8243	Adlercreutzia	TRUE	reported	XrIYr7	0.325	textfile	0.00294783	24.3649
1	201061818	rs2147798	G	C	0.0922959	0.0192121	1.39877e-06	8243	Adlercreutzia	TRUE	reported	XrIYr7	0.1958	textfile	0.00279199	23.0732
5	94059857	rs80078995	T	A	-0.11324	0.0232586	1.57358e-06	8243	Adlercreutzia	TRUE	reported	XrIYr7	0.1342	textfile	0.00286746	23.6987
18	75009770	rs2717140	T	C	-0.119225	0.0251081	2.04594e-06	8243	Adlercreutzia	TRUE	reported	XrIYr7	0.1113	textfile	0.00272795	22.5425
6	123909083	rs9490822	T	C	-0.0734512	0.0155789	2.54421e-06	8243	Adlercreutzia	TRUE	reported	XrIYr7	0.4473	textfile	0.00268949	22.2238
5	31991834	rs12522517	T	A	-0.104884	0.0234695	4.41254e-06	8187	Adlercreutzia	TRUE	reported	XrIYr7	0.1272	textfile	0.0024335	19.9668
7	48844151	rs13231526	A	C	0.143237	0.0311654	4.81355e-06	8051	Adlercreutzia	TRUE	reported	XrIYr7	0.0636	textfile	0.00261684	21.1182
1	69444163	rs6664405	C	T	-0.0953084	0.0210752	5.23422e-06	8051	Adlercreutzia	TRUE	reported	XrIYr7	0.1441	textfile	0.00253378	20.4462
10	135204950	rs1046175	G	C	0.112758	0.0255994	6.35889e-06	8051	Adlercreutzia	TRUE	reported	XrIYr7	0.1262	textfile	0.00240403	19.3966
17	48864179	rs9915817	C	T	0.0749219	0.016833	8.21673e-06	8243	Adlercreutzia	TRUE	reported	XrIYr7	0.329	textfile	0.00239754	19.8056
3	105355971	rs55719207	A	G	-0.0699243	0.0158036	9.60505e-06	8243	Adlercreutzia	TRUE	reported	XrIYr7	0.4175	textfile	0.00236934	19.5721
11	98386085	rs11604400	T	C	-0.102524	0.0234834	9.74463e-06	8107	Adlercreutzia	TRUE	reported	XrIYr7	0.1153	textfile	0.00234559	19.0557
4	95027272	rs11729256	C	T	0.0750473	0.0150184	6.58393e-07	11860	Akkermansia	TRUE	reported	VsdsjX	0.2386	textfile	0.00210099	24.966
11	130280667	rs4936098	G	A	0.0649225	0.0135934	1.10359e-06	11857	Akkermansia	TRUE	reported	VsdsjX	0.34	textfile	0.00192011	22.8067
6	56341481	rs9349825	G	A	-0.0703407	0.0147133	2.59886e-06	11857	Akkermansia	TRUE	reported	VsdsjX	0.2793	textfile	0.0019239	22.8518
4	100544188	rs74542928	C	T	0.112623	0.0236434	1.4802e-06	11215	Akkermansia	TRUE	reported	VsdsjX	0.0785	textfile	0.00201908	22.6858
16	81063149	rs2602429	T	C	0.0745352	0.0156201	2.71569e-06	11689	Akkermansia	TRUE	reported	VsdsjX	0.2217	textfile	0.00194416	22.7656
1	41074472	rs61779207	A	G	-0.0760539	0.0167769	6.32116e-06	11590	Akkermansia	TRUE	reported	VsdsjX	0.1779	textfile	0.00176997	20.5468
1	105422565	rs11184341	C	G	0.0655855	0.0142236	4.06353e-06	11863	Akkermansia	TRUE	reported	VsdsjX	0.2783	textfile	0.00178905	21.2579
10	5064327	rs4242783	A	G	0.0685454	0.0147701	2.99799e-06	11689	Akkermansia	TRUE	reported	VsdsjX	0.2873	textfile	0.00183914	21.5336
18	49473635	rs117107102	G	A	0.204406	0.0431629	3.01139e-06	4974	Akkermansia	TRUE	reported	VsdsjX	0.0447	textfile	0.00448856	22.4178
15	97570657	rs12908520	A	G	0.061772	0.0130954	2.26482e-06	11862	Akkermansia	TRUE	reported	VsdsjX	0.4563	textfile	0.0018723	22.2471
12	130309670	rs111862613	C	T	0.0911199	0.0196748	3.39236e-06	11620	Akkermansia	TRUE	reported	VsdsjX	0.166	textfile	0.00184246	21.4452
20	31867840	rs941682	A	G	-0.0632957	0.0143777	9.17126e-06	11808	Akkermansia	TRUE	reported	VsdsjX	0.3111	textfile	0.00163864	19.3775
7	135778919	rs67281112	C	G	0.0634575	0.0137846	3.91578e-06	17090	Alistipes	TRUE	reported	58J0WB	0.2167	textfile	0.00123851	21.1898
1	19790706	rs67705352	G	T	-0.0532404	0.0110864	1.65123e-06	17567	Alistipes	TRUE	reported	58J0WB	0.3738	textfile	0.00131109	23.0596
7	62443498	rs11769002	A	G	-0.0528793	0.0109389	1.44962e-06	17571	Alistipes	TRUE	reported	58J0WB	0.4006	textfile	0.00132817	23.3657
11	17511427	rs7129639	A	C	-0.0524955	0.0109584	1.78422e-06	17571	Alistipes	TRUE	reported	58J0WB	0.4016	textfile	0.00130433	22.9458
9	14080129	rs1689282	C	A	-0.0520061	0.0113942	5.27578e-06	17090	Alistipes	TRUE	reported	58J0WB	0.34	textfile	0.00121751	20.8301
5	177755179	rs11958296	G	A	-0.0981222	0.0218272	9.29574e-06	16214	Alistipes	TRUE	reported	58J0WB	0.0706	textfile	0.00124482	20.2062
21	40580258	rs8130320	G	A	-0.049002	0.010717	4.83612e-06	17571	Alistipes	TRUE	reported	58J0WB	0.4821	textfile	0.00118841	20.904
11	130887552	rs2875322	C	T	-0.0580945	0.0131432	8.77703e-06	17459	Alistipes	TRUE	reported	58J0WB	0.2068	textfile	0.00111779	19.5351
10	127787142	rs2290844	T	C	0.0813969	0.0191632	9.10135e-06	17571	Alistipes	TRUE	reported	58J0WB	0.1133	textfile	0.00102574	18.0398
8	144428720	rs2450745	C	A	-0.080524	0.0184702	7.11836e-06	17571	Alistipes	TRUE	reported	58J0WB	0.0825	textfile	0.00108054	19.0046
9	112120264	rs62576416	C	T	0.0492647	0.0109733	7.50368e-06	17564	Alistipes	TRUE	reported	58J0WB	0.3976	textfile	0.00114624	20.1534
13	38057357	rs1107244	A	G	0.0758558	0.0171182	3.59059e-06	17571	Alistipes	TRUE	reported	58J0WB	0.0785	textfile	0.00111629	19.6341
17	52776479	rs34417064	G	A	-0.048202	0.0106868	7.00749e-06	17570	Alistipes	TRUE	reported	58J0WB	0.5119	textfile	0.00115653	20.3414
2	178000949	rs12990744	T	C	-0.0776618	0.0172986	8.20725e-06	16694	Alistipes	TRUE	reported	58J0WB	0.1233	textfile	0.0012059	20.1531
20	41191335	rs4810359	G	A	-0.0652428	0.0146155	7.49669e-06	17380	Alistipes	TRUE	reported	58J0WB	0.1471	textfile	0.00114522	19.9244
9	79110160	rs602075	G	A	0.168974	0.0296976	3.56575e-08	3212	Allisonella	TRUE	reported	c0pdii	0.2306	textfile	0.00997858	32.3541
9	100150556	rs35778461	T	C	0.146679	0.0297186	1.2063e-06	3212	Allisonella	TRUE	reported	c0pdii	0.1918	textfile	0.007527	24.3449
2	33607071	rs6742198	A	G	0.149152	0.0316484	3.34514e-06	3182	Allisonella	TRUE	reported	c0pdii	0.1958	textfile	0.00693158	22.1963
5	114286707	rs1901739	G	T	0.115769	0.0248626	3.58801e-06	3212	Allisonella	TRUE	reported	c0pdii	0.495	textfile	0.00670486	21.6679
7	137968010	rs76904847	A	G	0.148523	0.0334857	6.08751e-06	3182	Allisonella	TRUE	reported	c0pdii	0.1899	textfile	0.00614462	19.6607
12	28018998	rs35110698	C	T	-0.146322	0.0320852	5.72322e-06	3212	Allisonella	TRUE	reported	c0pdii	0.1491	textfile	0.00643326	20.7845
10	122413451	rs7898615	G	T	0.167966	0.0373586	8.87277e-06	3212	Allisonella	TRUE	reported	c0pdii	0.1153	textfile	0.00625407	20.2019
11	88632972	rs594561	T	C	0.112231	0.0251681	9.41103e-06	3212	Allisonella	TRUE	reported	c0pdii	0.4414	textfile	0.00615272	19.8725
18	75370866	rs685403	C	G	-0.175203	0.0404474	4.88394e-06	3212	Allisonella	TRUE	reported	c0pdii	0.1083	textfile	0.00580761	18.7513
8	69994816	rs12675596	T	G	0.145669	0.0290678	9.63726e-07	3008	Alloprevotella	TRUE	reported	CVCKRr	0.2445	textfile	0.00827981	25.0969
4	189076705	rs58212166	G	A	-0.161506	0.0359102	7.93614e-06	3005	Alloprevotella	TRUE	reported	CVCKRr	0.1332	textfile	0.00668624	20.2139
21	40993008	rs34619204	A	G	-0.156037	0.0344392	8.8419e-06	3003	Alloprevotella	TRUE	reported	CVCKRr	0.1998	textfile	0.00678943	20.5144
3	79794395	rs17380632	T	A	0.125564	0.0280409	9.27121e-06	3009	Alloprevotella	TRUE	reported	CVCKRr	0.3032	textfile	0.00661972	20.0381
3	152805600	rs4680035	G	A	-0.119599	0.0259446	4.99052e-06	3007	Alloprevotella	TRUE	reported	CVCKRr	0.5457	textfile	0.00701735	21.2361
1	234126516	rs4364940	G	A	0.126418	0.0282207	8.58353e-06	3008	Alloprevotella	TRUE	reported	CVCKRr	0.2793	textfile	0.00662695	20.0535
21	36053643	rs2154444	G	T	0.138234	0.0308961	8.36755e-06	3009	Alloprevotella	TRUE	reported	CVCKRr	0.2227	textfile	0.00660881	20.0049
12	117811409	rs816292	C	T	-0.113003	0.02204	2.64038e-07	5017	Anaerofilum	TRUE	reported	cPBhnd	0.2425	textfile	0.00521241	26.2772
2	191139151	rs79598899	T	C	0.182586	0.0357284	3.74728e-07	4709	Anaerofilum	TRUE	reported	cPBhnd	0.0825	textfile	0.00551538	26.1049
1	247145690	rs4506496	A	G	0.10309	0.0212861	1.4866e-06	4935	Anaerofilum	TRUE	reported	cPBhnd	0.337	textfile	0.00473034	23.4457
3	129686434	rs712981	C	A	0.10076	0.0202902	6.83115e-07	5051	Anaerofilum	TRUE	reported	cPBhnd	0.4185	textfile	0.00485854	24.6505
10	125294406	rs17105491	C	G	-0.193107	0.0411187	1.56819e-06	4856	Anaerofilum	TRUE	reported	cPBhnd	0.0596	textfile	0.0045214	22.0466
11	1051715	rs10794359	C	T	-0.0953524	0.02006	2.23496e-06	4994	Anaerofilum	TRUE	reported	cPBhnd	0.4871	textfile	0.00450395	22.5854
14	30991358	rs17096874	T	C	-0.126337	0.0268919	2.8603e-06	5051	Anaerofilum	TRUE	reported	cPBhnd	0.1809	textfile	0.00435058	22.062
17	6450532	rs356049	A	G	0.132603	0.0289802	6.55844e-06	4994	Anaerofilum	TRUE	reported	cPBhnd	0.1859	textfile	0.00417482	20.9281
2	3838940	rs1563175	C	A	0.0923834	0.0202157	5.53848e-06	5051	Anaerofilum	TRUE	reported	cPBhnd	0.4443	textfile	0.00411757	20.8755
2	76698142	rs17012738	G	T	0.0903417	0.0200239	7.24168e-06	5051	Anaerofilum	TRUE	reported	cPBhnd	0.4076	textfile	0.00401378	20.3472
9	104339812	rs9299345	C	T	-0.1364	0.0302372	8.04309e-06	5051	Anaerofilum	TRUE	reported	cPBhnd	0.1173	textfile	0.00401255	20.341
12	67167461	rs4244069	A	G	-0.146775	0.0326594	9.81202e-06	5030	Anaerofilum	TRUE	reported	cPBhnd	0.1133	textfile	0.00399923	20.1888
16	77574020	rs7193624	T	C	0.0750642	0.0150723	5.35482e-07	16926	Anaerostipes	TRUE	reported	N71g9J	0.1491	textfile	0.00146324	24.8001
10	117383184	rs2804244	G	A	-0.053089	0.0110983	2.04051e-06	16926	Anaerostipes	TRUE	reported	N71g9J	0.4553	textfile	0.00135007	22.8795
21	25873624	rs62215703	A	G	0.0644965	0.0136702	1.9777e-06	15550	Anaerostipes	TRUE	reported	N71g9J	0.2197	textfile	0.00142946	22.2571
2	228018671	rs2396460	C	T	-0.0512653	0.0109555	2.91088e-06	16912	Anaerostipes	TRUE	reported	N71g9J	0.4394	textfile	0.00129307	21.8941
9	13525082	rs3900776	A	G	-0.110013	0.0236302	2.74765e-06	14694	Anaerostipes	TRUE	reported	N71g9J	0.0706	textfile	0.00147291	21.6719
3	171100102	rs2014785	C	T	0.0515687	0.0112199	4.68061e-06	16445	Anaerostipes	TRUE	reported	N71g9J	0.3887	textfile	0.00128294	21.1224
2	142774333	rs62157625	C	T	0.088573	0.0185548	1.44909e-06	15215	Anaerostipes	TRUE	reported	N71g9J	0.1133	textfile	0.00149544	22.7842
2	39351569	rs6726833	A	C	-0.0877497	0.0189408	3.32217e-06	16924	Anaerostipes	TRUE	reported	N71g9J	0.0944	textfile	0.0012666	21.4606
9	1582701	rs6474958	G	A	-0.0500065	0.0112001	6.74483e-06	16918	Anaerostipes	TRUE	reported	N71g9J	0.4026	textfile	0.00117693	19.9324
4	169690814	rs6854026	C	T	-0.0508482	0.0109075	3.19578e-06	16921	Anaerostipes	TRUE	reported	N71g9J	0.5119	textfile	0.00128267	21.7294
19	1497547	rs78735375	C	A	-0.137429	0.0305304	5.33384e-06	10360	Anaerostipes	TRUE	reported	N71g9J	0.0527	textfile	0.001952	20.2584
8	128397494	rs7823228	C	G	-0.0621085	0.0136614	5.84203e-06	16445	Anaerostipes	TRUE	reported	N71g9J	0.2157	textfile	0.00125525	20.6661
1	67595108	rs13376554	T	A	0.197389	0.0458642	7.72059e-06	3101	Anaerostipes	TRUE	reported	N71g9J	0.0308	textfile	0.00593758	18.5105
17	2850737	rs60983350	A	G	-0.0539901	0.0116575	4.42054e-06	16344	Anaerostipes	TRUE	reported	N71g9J	0.4354	textfile	0.00131065	21.4468
11	105615253	rs10502061	G	A	0.0835752	0.0192017	7.93539e-06	16825	Anaerostipes	TRUE	reported	N71g9J	0.0944	textfile	0.00112469	18.942
13	38058413	rs6563550	C	T	0.0877135	0.0176745	2.34517e-07	16566	Anaerotruncus	TRUE	reported	TcFSZN	0.0785	textfile	0.00148449	24.6256
14	30607199	rs8005030	T	C	0.0554447	0.0117854	2.28298e-06	16548	Anaerotruncus	TRUE	reported	TcFSZN	0.3022	textfile	0.00133568	22.1297
2	12200752	rs4669806	T	G	0.0576389	0.0122994	2.4206e-06	16566	Anaerotruncus	TRUE	reported	TcFSZN	0.2495	textfile	0.00132395	21.9589
14	30418008	rs10150232	G	A	0.0567088	0.0124877	6.67667e-06	16117	Anaerotruncus	TRUE	reported	TcFSZN	0.2535	textfile	0.0012779	20.6197
9	78630894	rs1272208	T	G	-0.0611743	0.0129831	4.27982e-06	16117	Anaerotruncus	TRUE	reported	TcFSZN	0.2803	textfile	0.00137563	22.1988
8	74713100	rs12056802	G	C	0.0774194	0.0177178	6.12679e-06	16010	Anaerotruncus	TRUE	reported	TcFSZN	0.0825	textfile	0.00119116	19.0909
11	89040226	rs11018566	G	A	-0.156465	0.0366032	6.13709e-06	6278	Anaerotruncus	TRUE	reported	TcFSZN	0.0517	textfile	0.00290211	18.2666
4	172808992	rs7675045	T	A	-0.0497815	0.0110573	6.91883e-06	16566	Anaerotruncus	TRUE	reported	TcFSZN	0.4722	textfile	0.00122204	20.2667
3	150855371	rs1431492	T	C	-0.0654996	0.0146188	7.35565e-06	16560	Anaerotruncus	TRUE	reported	TcFSZN	0.1829	textfile	0.00121079	20.0725
6	165015261	rs9347879	C	T	0.050618	0.011049	4.22333e-06	16566	Anaerotruncus	TRUE	reported	TcFSZN	0.4602	textfile	0.00126531	20.9851
2	211663702	rs17734739	C	T	0.0660052	0.014908	7.42772e-06	15927	Anaerotruncus	TRUE	reported	TcFSZN	0.1899	textfile	0.00122927	19.6002
15	33459867	rs6494922	G	A	0.0903106	0.0202257	6.62362e-06	16067	Anaerotruncus	TRUE	reported	TcFSZN	0.0726	textfile	0.00123937	19.9351
12	76523655	rs34449434	C	A	-0.0497004	0.0113402	9.85065e-06	16117	Anaerotruncus	TRUE	reported	TcFSZN	0.4563	textfile	0.00119035	19.2054
14	77502546	rs7155595	A	C	0.0539336	0.0118903	7.54982e-06	16553	Anaerotruncus	TRUE	reported	TcFSZN	0.3091	textfile	0.00124142	20.5722
4	88163243	rs115414803	C	A	-0.144356	0.0317524	6.83473e-06	9273	Anaerotruncus	TRUE	reported	TcFSZN	0.0586	textfile	0.00222397	20.6644
11	54908652	rs2704155	A	T	-0.106235	0.0234815	5.4183e-06	12419	Anaerotruncus	TRUE	reported	TcFSZN	0.9652	textfile	0.00164544	20.465
3	10593224	rs6795673	T	C	0.0538565	0.0105251	3.37909e-07	18301	Bacteroides	TRUE	reported	HLYKB0	0.4115	textfile	0.00142865	26.1803
6	29143451	rs28757219	A	T	0.0818398	0.0170319	1.2942e-06	14833	Bacteroides	TRUE	reported	HLYKB0	0.1521	textfile	0.00155418	23.0859
13	24910476	rs9507307	T	C	0.0604456	0.0129128	2.1271e-06	18184	Bacteroides	TRUE	reported	HLYKB0	0.1899	textfile	0.00120359	21.91
20	58605432	rs66474973	T	G	0.0812515	0.0164479	6.80966e-07	17405	Bacteroides	TRUE	reported	HLYKB0	0.1153	textfile	0.0014001	24.4001
1	10644351	rs11585893	G	A	-0.0740746	0.0147633	1.79511e-06	17821	Bacteroides	TRUE	reported	HLYKB0	0.1481	textfile	0.00141067	25.1722
9	112855426	rs495004	G	C	-0.0607475	0.0129865	3.42092e-06	17707	Bacteroides	TRUE	reported	HLYKB0	0.2097	textfile	0.00123421	21.8787
19	24342250	rs17619981	G	T	0.0880978	0.0187002	2.68683e-06	15801	Bacteroides	TRUE	reported	HLYKB0	0.0656	textfile	0.00140263	22.1913
14	22045949	rs2023437	C	T	-0.0782325	0.0167634	5.01824e-06	17484	Bacteroides	TRUE	reported	HLYKB0	0.1243	textfile	0.00124414	21.7771
3	77215327	rs66710942	T	C	0.0488038	0.0107412	5.86259e-06	17821	Bacteroides	TRUE	reported	HLYKB0	0.4155	textfile	0.00115709	20.642
6	41519430	rs13207588	G	A	-0.059205	0.0131195	7.48504e-06	17707	Bacteroides	TRUE	reported	HLYKB0	0.2326	textfile	0.00114879	20.3627
3	62019400	rs2366421	A	T	-0.0528153	0.0117124	7.64945e-06	18299	Bacteroides	TRUE	reported	HLYKB0	0.2336	textfile	0.00110998	20.3319
1	102960989	rs1340391	C	T	-0.0592004	0.0132244	6.7301e-06	18302	Bacteroides	TRUE	reported	HLYKB0	0.1918	textfile	0.00109376	20.0377
4	5730954	rs2276875	G	A	-0.0697176	0.0139537	4.65027e-07	13893	Barnesiella	TRUE	reported	oLAn9q	0.2545	textfile	0.00179362	24.9599
6	110831148	rs2428166	A	G	-0.165859	0.0337309	8.50874e-07	8091	Barnesiella	TRUE	reported	oLAn9q	0.0487	textfile	0.00297936	24.172
12	54872438	rs60316894	T	C	-0.121478	0.025184	1.19064e-06	12717	Barnesiella	TRUE	reported	oLAn9q	0.0596	textfile	0.00182629	23.2637
3	181589155	rs35177866	G	A	0.0917125	0.0190133	2.94763e-06	13394	Barnesiella	TRUE	reported	oLAn9q	0.1243	textfile	0.00173411	23.2635
7	122021518	rs13242616	C	T	-0.0583747	0.0123176	2.29017e-06	13945	Barnesiella	TRUE	reported	oLAn9q	0.3698	textfile	0.00160798	22.4562
4	114546595	rs79795328	G	A	-0.0818645	0.0176441	4.23302e-06	13657	Barnesiella	TRUE	reported	oLAn9q	0.1252	textfile	0.00157382	21.5243
7	10076378	rs2057922	C	G	0.0915241	0.0194623	3.82634e-06	14208	Barnesiella	TRUE	reported	oLAn9q	0.1064	textfile	0.00155409	22.1117
6	23435415	rs199035	A	G	0.0559495	0.0119716	3.00294e-06	13945	Barnesiella	TRUE	reported	oLAn9q	0.5089	textfile	0.00156384	21.8388
3	44327429	rs62251337	G	A	-0.0690763	0.0149374	4.24161e-06	13945	Barnesiella	TRUE	reported	oLAn9q	0.1581	textfile	0.00153117	21.3818
5	54107036	rs77455852	G	T	-0.0891491	0.0195601	3.16354e-06	13394	Barnesiella	TRUE	reported	oLAn9q	0.1213	textfile	0.0015485	20.7696
6	148601905	rs11155559	C	T	0.0956023	0.0212961	8.91914e-06	13383	Barnesiella	TRUE	reported	oLAn9q	0.0954	textfile	0.00150359	20.1499
15	87145913	rs12909713	T	C	-0.0550716	0.0120039	4.94527e-06	14205	Barnesiella	TRUE	reported	oLAn9q	0.4692	textfile	0.00147954	21.045
2	180020849	rs113258194	G	A	0.098992	0.0214121	7.31119e-06	13945	Barnesiella	TRUE	reported	oLAn9q	0.1024	textfile	0.00153038	21.3708
1	206216607	rs28479800	T	A	-0.09152	0.0210002	7.93418e-06	12399	Barnesiella	TRUE	reported	oLAn9q	0.0974	textfile	0.00152944	18.9895
8	105458416	rs76181748	T	C	-0.0778559	0.017164	6.7766e-06	14201	Barnesiella	TRUE	reported	oLAn9q	0.1441	textfile	0.00144677	20.5724
4	102616869	rs72684847	C	T	-0.114369	0.0253873	6.76169e-06	12984	Barnesiella	TRUE	reported	oLAn9q	0.0656	textfile	0.00156062	20.2917
8	25834694	rs28418786	G	C	-0.0791324	0.0174957	6.47627e-06	13698	Barnesiella	TRUE	reported	oLAn9q	0.1561	textfile	0.00149122	20.4542
2	136616754	rs182549	T	C	0.119703	0.0127294	1.27822e-20	14778	Bifidobacterium	TRUE	reported	hB5c0v	0.4911	textfile	0.0059483	88.418
13	112859829	rs7322849	C	T	0.112428	0.0201813	1.08368e-08	14778	Bifidobacterium	TRUE	reported	hB5c0v	0.0964	textfile	0.0020957	31.0311
12	20378911	rs10841473	C	G	-0.0624207	0.0129438	1.64522e-06	14777	Bifidobacterium	TRUE	reported	hB5c0v	0.2704	textfile	0.00157131	23.2526
5	537890	rs56108664	C	T	0.0729971	0.0157926	2.4402e-06	13916	Bifidobacterium	TRUE	reported	hB5c0v	0.1849	textfile	0.00153294	21.362
7	48090746	rs2686790	C	T	0.070741	0.0157926	7.49893e-06	14778	Bifidobacterium	TRUE	reported	hB5c0v	0.1153	textfile	0.00135591	20.0621
2	49906864	rs4567981	A	T	0.0562084	0.0117923	1.92831e-06	14666	Bifidobacterium	TRUE	reported	hB5c0v	0.4394	textfile	0.00154675	22.7167
10	126089703	rs2491158	A	G	0.0712624	0.015983	8.04716e-06	14021	Bifidobacterium	TRUE	reported	hB5c0v	0.1819	textfile	0.00141583	19.8766
5	169748189	rs76671854	G	C	-0.0846055	0.0184003	3.9567e-06	13806	Bifidobacterium	TRUE	reported	hB5c0v	0.1252	textfile	0.00152902	21.1389
21	31861790	rs75344046	T	C	0.232354	0.0505979	4.86354e-06	3856	Bifidobacterium	TRUE	reported	hB5c0v	0.0497	textfile	0.00543914	21.0771
17	72897722	rs540489	G	T	-0.0637641	0.0138746	5.19458e-06	14561	Bifidobacterium	TRUE	reported	hB5c0v	0.2336	textfile	0.00144841	21.118
6	14617591	rs857444	T	C	0.0558234	0.0121219	3.57097e-06	14777	Bifidobacterium	TRUE	reported	hB5c0v	0.3608	textfile	0.00143311	21.2047
1	207003374	rs12022129	A	G	0.0619356	0.0138937	7.99643e-06	14776	Bifidobacterium	TRUE	reported	hB5c0v	0.2207	textfile	0.00134308	19.8693
2	189805784	rs62181700	A	G	-0.0624643	0.0131205	2.17246e-06	14774	Bifidobacterium	TRUE	reported	hB5c0v	0.2813	textfile	0.00153179	22.6622
4	1517826	rs55888705	G	A	0.0546319	0.0121139	6.67019e-06	14777	Bifidobacterium	TRUE	reported	hB5c0v	0.3867	textfile	0.0013745	20.3362
22	18354272	rs5746486	C	T	-0.0536216	0.0120801	8.99955e-06	14778	Bifidobacterium	TRUE	reported	hB5c0v	0.3539	textfile	0.00133152	19.7008
5	142793467	rs73797465	G	T	-0.0953566	0.0209237	4.38162e-06	14666	Bifidobacterium	TRUE	reported	hB5c0v	0.0865	textfile	0.00141417	20.7667
6	20505628	rs116261629	C	G	0.128112	0.0261358	8.62329e-07	11276	Bilophila	TRUE	reported	Udawe3	0.0716	textfile	0.00212632	24.0233
9	4940871	rs1571225	T	C	0.0826826	0.0170621	1.12289e-06	12854	Bilophila	TRUE	reported	Udawe3	0.1491	textfile	0.0018236	23.4797
20	61980991	rs3827020	T	C	0.0766479	0.0160642	1.78875e-06	12628	Bilophila	TRUE	reported	Udawe3	0.1899	textfile	0.00179955	22.7621
1	103299921	rs1241171	A	G	-0.0692654	0.0150148	4.24037e-06	12856	Bilophila	TRUE	reported	Udawe3	0.2157	textfile	0.0016526	21.2777
7	138583840	rs7802841	A	C	0.0670097	0.0137701	1.76952e-06	12856	Bilophila	TRUE	reported	Udawe3	0.3509	textfile	0.00183865	23.6775
14	67640571	rs8013541	T	A	-0.0571991	0.0125673	5.47538e-06	12856	Bilophila	TRUE	reported	Udawe3	0.4235	textfile	0.00160876	20.7123
3	194419531	rs6793291	A	C	0.112729	0.0241633	3.1132e-06	11051	Bilophila	TRUE	reported	Udawe3	0.0924	textfile	0.00196564	21.7611
7	123174986	rs1917709	T	A	0.118509	0.026742	7.36957e-06	10886	Bilophila	TRUE	reported	Udawe3	0.0537	textfile	0.00180081	19.6354
15	50011554	rs542415	C	T	-0.0613623	0.0133436	4.70948e-06	12777	Bilophila	TRUE	reported	Udawe3	0.34	textfile	0.00165238	21.1441
8	109990939	rs72676854	C	T	0.123209	0.026882	5.62268e-06	11616	Bilophila	TRUE	reported	Udawe3	0.0656	textfile	0.00180517	21.0031
18	3765773	rs4798126	A	G	0.073288	0.016799	7.14662e-06	12777	Bilophila	TRUE	reported	Udawe3	0.1501	textfile	0.00148739	19.0297
12	100786847	rs1969927	A	G	0.0564589	0.0126935	9.0722e-06	12777	Bilophila	TRUE	reported	Udawe3	0.3797	textfile	0.00154597	19.7804
8	90878338	rs60178956	A	G	-0.0624818	0.0141485	8.05619e-06	12777	Bilophila	TRUE	reported	Udawe3	0.2346	textfile	0.00152403	19.4993
7	47211732	rs2728491	T	G	-0.0627416	0.0139456	6.33255e-06	12856	Bilophila	TRUE	reported	Udawe3	0.3101	textfile	0.00157197	20.2379
7	9510367	rs2713349	T	A	0.0617228	0.0140174	8.63249e-06	12853	Bilophila	TRUE	reported	Udawe3	0.2545	textfile	0.00150624	19.3859
17	9121579	rs9899990	G	A	-0.102702	0.0233878	9.06691e-06	12088	Bilophila	TRUE	reported	Udawe3	0.0656	textfile	0.0015927	19.2801
13	102402685	rs11069458	C	T	-0.0680947	0.015503	7.71547e-06	12856	Bilophila	TRUE	reported	Udawe3	0.1899	textfile	0.00149843	19.2898
16	77238810	rs11149971	T	C	0.117605	0.02339	1.03934e-06	16255	Blautia	TRUE	reported	B9luQr	0.0537	textfile	0.00155285	25.2777
17	16895873	rs12453000	T	C	0.0625335	0.0129987	1.26117e-06	17815	Blautia	TRUE	reported	B9luQr	0.2197	textfile	0.0012974	23.1406
1	175757311	rs115043014	A	G	-0.206605	0.043992	5.186e-06	4902	Blautia	TRUE	reported	B9luQr	0.0437	textfile	0.00447934	22.0475
7	124210039	rs67794373	T	C	0.0601709	0.0123443	1.00003e-06	18158	Blautia	TRUE	reported	B9luQr	0.2137	textfile	0.00130679	23.7571
7	68396262	rs117001700	C	T	0.196414	0.0441122	8.83912e-06	4965	Blautia	TRUE	reported	B9luQr	0.0437	textfile	0.00397721	19.8177
19	1043103	rs72973581	G	A	0.125169	0.0265408	1.73934e-06	12764	Blautia	TRUE	reported	B9luQr	0.0547	textfile	0.0017395	22.2381
19	13420917	rs4926264	C	T	0.0826207	0.0178239	5.10293e-06	18276	Blautia	TRUE	reported	B9luQr	0.0785	textfile	0.0011743	21.4844
9	1866537	rs7860714	G	A	-0.0502178	0.0109853	4.09147e-06	18162	Blautia	TRUE	reported	B9luQr	0.334	textfile	0.00114929	20.8952
11	87805911	rs682885	G	A	-0.0493376	0.0107359	4.4908e-06	18274	Blautia	TRUE	reported	B9luQr	0.4165	textfile	0.00115437	21.117
1	219117743	rs2788271	G	T	-0.0575596	0.0133492	7.16388e-06	18276	Blautia	TRUE	reported	B9luQr	0.165	textfile	0.00101626	18.59
14	78062644	rs113271346	T	C	0.0782682	0.0172116	6.85386e-06	17465	Blautia	TRUE	reported	B9luQr	0.1183	textfile	0.00118262	20.6765
6	74605806	rs3005511	G	A	0.0501085	0.0110768	6.18905e-06	18276	Blautia	TRUE	reported	B9luQr	0.336	textfile	0.00111848	20.4621
6	9298640	rs16892041	C	T	-0.0622605	0.0141804	8.82028e-06	18276	Blautia	TRUE	reported	B9luQr	0.171	textfile	0.00105368	19.2753
2	153453410	rs56221232	C	T	0.0828027	0.0167401	7.6194e-07	17133	Butyricicoccus	TRUE	reported	tt56Rn	0.1083	textfile	0.00142601	24.4638
4	7460153	rs2017189	T	G	-0.0506956	0.011024	3.87256e-06	17133	Butyricicoccus	TRUE	reported	tt56Rn	0.4215	textfile	0.0012328	21.1451
13	100213990	rs7322368	C	T	0.0815733	0.0183167	5.5178e-06	17134	Butyricicoccus	TRUE	reported	tt56Rn	0.0845	textfile	0.00115623	19.8314
18	22899113	rs75238760	A	T	0.0619423	0.0139942	6.797e-06	17022	Butyricicoccus	TRUE	reported	tt56Rn	0.1938	textfile	0.00114966	19.5897
13	27018240	rs12585793	C	T	-0.262206	0.0564729	5.79191e-06	3135	Butyricicoccus	TRUE	reported	tt56Rn	0.0527	textfile	0.00682955	21.5441
7	157688150	rs62478070	G	T	0.224039	0.0494959	5.9377e-06	4007	Butyricicoccus	TRUE	reported	tt56Rn	0.0437	textfile	0.00508716	20.4782
10	126908208	rs4962426	T	G	0.0614216	0.0135979	7.3849e-06	16889	Butyricicoccus	TRUE	reported	tt56Rn	0.1978	textfile	0.00120662	20.4007
2	191304149	rs10084203	G	A	0.0549699	0.0123563	8.58646e-06	17135	Butyricicoccus	TRUE	reported	tt56Rn	0.2416	textfile	0.00115369	19.789
1	67379595	rs12034718	G	A	0.0701199	0.0158213	9.57686e-06	16237	Butyricicoccus	TRUE	reported	tt56Rn	0.165	textfile	0.00120827	19.64
21	16550389	rs113054641	A	G	-0.144881	0.0274574	1.73694e-07	9949	Butyricimonas	TRUE	reported	HNXdVP	0.0845	textfile	0.00279069	27.8367
5	159867647	rs62390301	C	T	-0.0872983	0.0174893	7.41905e-07	10634	Butyricimonas	TRUE	reported	HNXdVP	0.1829	textfile	0.00233752	24.9107
10	72711156	rs7083431	C	A	0.0703539	0.0144439	8.8546e-07	10737	Butyricimonas	TRUE	reported	HNXdVP	0.3549	textfile	0.0022048	23.7208
5	62119947	rs2642760	C	G	0.0713357	0.0145396	8.5808e-07	10634	Butyricimonas	TRUE	reported	HNXdVP	0.3767	textfile	0.00225856	24.0674
3	127468661	rs782080	A	T	0.0653488	0.0137973	2.23398e-06	10733	Butyricimonas	TRUE	reported	HNXdVP	0.4066	textfile	0.00208572	22.4286
16	22172866	rs1862649	A	G	0.113124	0.0248176	4.76256e-06	10123	Butyricimonas	TRUE	reported	HNXdVP	0.0915	textfile	0.00204828	20.7732
12	129438771	rs12304031	A	G	-0.086278	0.0196846	6.70067e-06	10658	Butyricimonas	TRUE	reported	HNXdVP	0.1292	textfile	0.00179924	19.2072
2	83093264	rs71428626	T	G	-0.133188	0.0289905	4.80413e-06	9776	Butyricimonas	TRUE	reported	HNXdVP	0.0726	textfile	0.00215438	21.1024
3	78740009	rs78453362	G	A	-0.14948	0.0327073	4.0581e-06	8207	Butyricimonas	TRUE	reported	HNXdVP	0.0577	textfile	0.00253858	20.882
5	997217	rs326049	G	C	0.0759694	0.0167617	8.1865e-06	10557	Butyricimonas	TRUE	reported	HNXdVP	0.2048	textfile	0.00194202	20.5379
19	49162501	rs62130338	A	G	-0.0732608	0.0158324	3.8981e-06	10557	Butyricimonas	TRUE	reported	HNXdVP	0.2624	textfile	0.00202409	21.4076
8	4834406	rs9657374	T	C	0.0680719	0.0148172	4.50359e-06	10737	Butyricimonas	TRUE	reported	HNXdVP	0.3022	textfile	0.00196185	21.1018
18	34091618	rs12458763	C	A	0.122037	0.0269587	6.36646e-06	10383	Butyricimonas	TRUE	reported	HNXdVP	0.0716	textfile	0.00196972	20.488
15	80528373	rs2114713	T	G	0.062721	0.0138998	6.87713e-06	10734	Butyricimonas	TRUE	reported	HNXdVP	0.4513	textfile	0.00189333	20.3577
1	45082825	rs270727	C	G	-0.0694173	0.0150795	5.38157e-06	10634	Butyricimonas	TRUE	reported	HNXdVP	0.3221	textfile	0.00198883	21.1874
10	72443070	rs72814525	G	A	0.0664154	0.0149766	8.24599e-06	10736	Butyricimonas	TRUE	reported	HNXdVP	0.3231	textfile	0.0018284	19.662
11	56664962	rs11228830	G	A	0.135265	0.0298411	6.55162e-06	8974	Butyricimonas	TRUE	reported	HNXdVP	0.0706	textfile	0.00228434	20.542
14	76065563	rs72723662	T	C	0.224078	0.0449336	7.86241e-07	3073	Butyrivibrio	TRUE	reported	6AFMe0	0.1004	textfile	0.00802773	24.8527
1	235580646	rs7412979	G	C	0.186779	0.0389112	1.70567e-06	3480	Butyrivibrio	TRUE	reported	6AFMe0	0.0875	textfile	0.00657748	23.0279
6	111780705	rs7752361	G	A	-0.11923	0.0239975	7.69113e-07	3481	Butyrivibrio	TRUE	reported	6AFMe0	0.504	textfile	0.00704156	24.6713
13	27292666	rs4537857	C	T	-0.12459	0.0260992	1.80192e-06	3482	Butyrivibrio	TRUE	reported	6AFMe0	0.2922	textfile	0.00650203	22.7752
7	150596929	rs11761679	C	T	0.154775	0.0321539	2.20231e-06	3482	Butyrivibrio	TRUE	reported	6AFMe0	0.1561	textfile	0.00661038	23.1572
17	20575697	rs16941336	T	C	0.127488	0.0267936	1.53182e-06	3482	Butyrivibrio	TRUE	reported	6AFMe0	0.2644	textfile	0.00645996	22.6268
18	10267733	rs77356209	C	T	0.216874	0.0483299	6.6643e-06	3379	Butyrivibrio	TRUE	reported	6AFMe0	0.0477	textfile	0.00592401	20.1246
14	34150977	rs74622183	G	A	-0.201027	0.0428204	2.45748e-06	3478	Butyrivibrio	TRUE	reported	6AFMe0	0.0875	textfile	0.00629702	22.0272
6	21960091	rs7763512	A	G	0.119846	0.0253367	3.10655e-06	3259	Butyrivibrio	TRUE	reported	6AFMe0	0.3827	textfile	0.0068185	22.3603
10	22587900	rs142855850	G	A	0.205013	0.0457138	6.85543e-06	3234	Butyrivibrio	TRUE	reported	6AFMe0	0.1014	textfile	0.00618069	20.1002
6	53939724	rs9349693	G	A	0.117973	0.0259861	5.54958e-06	3482	Butyrivibrio	TRUE	reported	6AFMe0	0.3111	textfile	0.00588424	20.5984
20	811507	rs486484	G	A	-0.108349	0.0240008	6.61084e-06	3456	Butyrivibrio	TRUE	reported	6AFMe0	0.4712	textfile	0.00586231	20.3678
5	128976021	rs17163238	A	G	0.140987	0.0309117	5.51196e-06	3482	Butyrivibrio	TRUE	reported	6AFMe0	0.1998	textfile	0.00593876	20.7904
3	54288503	rs4928024	G	A	-0.17471	0.0389333	8.18641e-06	3481	Butyrivibrio	TRUE	reported	6AFMe0	0.0984	textfile	0.00575155	20.1254
6	148403405	rs1007475	T	G	0.118065	0.0261271	7.92312e-06	3482	Butyrivibrio	TRUE	reported	6AFMe0	0.2942	textfile	0.00583036	20.4086
9	119693164	rs16934069	C	T	-0.133784	0.0299444	8.8591e-06	3482	Butyrivibrio	TRUE	reported	6AFMe0	0.1988	textfile	0.00569991	19.9494
1	224688107	rs4294381	C	T	0.112197	0.023186	1.3685e-06	6145	CandidatusSoleaferrea	TRUE	reported	qxrX68	0.1799	textfile	0.00379606	23.4081
8	138638199	rs10090365	G	A	-0.0834413	0.0180989	4.17309e-06	6145	CandidatusSoleaferrea	TRUE	reported	qxrX68	0.5586	textfile	0.00344697	21.248
3	137945192	rs4678258	C	T	0.0986136	0.0215646	5.53183e-06	6101	CandidatusSoleaferrea	TRUE	reported	qxrX68	0.2763	textfile	0.00341588	20.9049
8	123882833	rs10108780	G	A	-0.092834	0.0199807	3.64079e-06	5999	CandidatusSoleaferrea	TRUE	reported	qxrX68	0.2674	textfile	0.00358555	21.5799
10	82879688	rs386526	G	C	0.0818459	0.0180086	8.33076e-06	6144	CandidatusSoleaferrea	TRUE	reported	qxrX68	0.5169	textfile	0.00335061	20.6486
7	352368	rs36155147	T	C	0.104966	0.0240995	5.41138e-06	5958	CandidatusSoleaferrea	TRUE	reported	qxrX68	0.3618	textfile	0.00317395	18.9642
5	172758774	rs6881988	C	G	-0.0819131	0.018185	9.22889e-06	6140	CandidatusSoleaferrea	TRUE	reported	qxrX68	0.4443	textfile	0.00329365	20.2832
6	109376647	rs11153159	C	G	-0.12805	0.0285446	4.41523e-06	6101	CandidatusSoleaferrea	TRUE	reported	qxrX68	0.1292	textfile	0.00328761	20.1172
9	10611282	rs10809135	C	T	0.0834858	0.0182426	5.47174e-06	5999	CandidatusSoleaferrea	TRUE	reported	qxrX68	0.4911	textfile	0.00347903	20.9366
2	19885907	rs9973954	G	A	0.0892075	0.0195401	5.94796e-06	6145	CandidatusSoleaferrea	TRUE	reported	qxrX68	0.3062	textfile	0.0033803	20.8356
12	115352769	rs6489992	G	A	-0.0840437	0.0187031	7.88786e-06	6142	CandidatusSoleaferrea	TRUE	reported	qxrX68	0.3847	textfile	0.0032768	20.1857
15	62394540	rs6494306	G	A	-0.0969304	0.0214221	5.80051e-06	6145	CandidatusSoleaferrea	TRUE	reported	qxrX68	0.1968	textfile	0.0033207	20.467
4	52935445	rs12500231	T	A	0.0813853	0.0182696	7.67641e-06	6145	CandidatusSoleaferrea	TRUE	reported	qxrX68	0.4254	textfile	0.00321895	19.8379
14	76403542	rs7400877	C	T	-0.0951085	0.0212799	9.29448e-06	6145	CandidatusSoleaferrea	TRUE	reported	qxrX68	0.2505	textfile	0.00324017	19.9691
3	190349049	rs2193878	A	T	0.228255	0.0509241	9.45546e-06	3088	CandidatusSoleaferrea	TRUE	reported	qxrX68	0.0487	textfile	0.00646398	20.0776
19	47991441	rs830149	G	C	0.184647	0.0397237	9.58382e-06	5065	CandidatusSoleaferrea	TRUE	reported	qxrX68	0.0586	textfile	0.0042477	21.5979
1	240118443	rs12404911	T	C	0.140717	0.0304142	2.79891e-06	3239	Catenibacterium	TRUE	reported	ar2gW7	0.17	textfile	0.00656552	21.3931
4	122282768	rs77285108	A	G	-0.161826	0.0353447	3.6268e-06	3210	Catenibacterium	TRUE	reported	ar2gW7	0.1461	textfile	0.0064881	20.9497
7	57364320	rs73128290	G	A	0.129726	0.0284563	4.29372e-06	3239	Catenibacterium	TRUE	reported	ar2gW7	0.2634	textfile	0.00637546	20.7698
6	159485742	rs212393	A	G	-0.135254	0.0286209	3.62489e-06	3239	Catenibacterium	TRUE	reported	ar2gW7	0.3101	textfile	0.0068476	22.3185
6	105089665	rs7742829	T	C	0.11411	0.0251099	5.60729e-06	3239	Catenibacterium	TRUE	reported	ar2gW7	0.4195	textfile	0.0063356	20.6391
19	34076956	rs999354	A	T	0.0580248	0.0117185	7.00695e-07	16324	ChristensenellaceaeR.7group	TRUE	reported	uqtUx7	0.325	textfile	0.0014997	24.5148
10	126448374	rs78521377	T	C	0.124992	0.0274797	5.60674e-06	12605	ChristensenellaceaeR.7group	TRUE	reported	uqtUx7	0.0527	textfile	0.00163864	20.6857
7	118096925	rs62467127	T	C	0.114108	0.0251983	3.25362e-06	12719	ChristensenellaceaeR.7group	TRUE	reported	uqtUx7	0.0447	textfile	0.00160968	20.5033
18	67555560	rs17081797	G	A	-0.0904325	0.0204253	3.34031e-06	16324	ChristensenellaceaeR.7group	TRUE	reported	uqtUx7	0.0686	textfile	0.0011994	19.6001
19	49279227	rs62132810	G	A	-0.0828853	0.0179623	5.66711e-06	15066	ChristensenellaceaeR.7group	TRUE	reported	uqtUx7	0.1083	textfile	0.00141131	21.29
19	35883736	rs60954665	G	T	0.049815	0.0110787	7.13177e-06	16324	ChristensenellaceaeR.7group	TRUE	reported	uqtUx7	0.5099	textfile	0.00123702	20.2156
4	156131004	rs10461257	G	A	-0.0551969	0.0122069	6.50746e-06	15987	ChristensenellaceaeR.7group	TRUE	reported	uqtUx7	0.2853	textfile	0.00127731	20.4439
5	29352420	rs79150079	A	C	0.121547	0.0270977	9.41804e-06	11994	ChristensenellaceaeR.7group	TRUE	reported	uqtUx7	0.0716	textfile	0.00167466	20.1163
2	230943099	rs62190261	C	A	0.0958394	0.0214723	8.74023e-06	15274	ChristensenellaceaeR.7group	TRUE	reported	uqtUx7	0.0905	textfile	0.00130261	19.9193
9	83043376	rs892686	G	A	0.0514099	0.011136	3.96861e-06	16325	ChristensenellaceaeR.7group	TRUE	reported	uqtUx7	0.4513	textfile	0.00130382	21.31
18	1779609	rs73952017	T	C	-0.0862164	0.0194354	8.45769e-06	15274	ChristensenellaceaeR.7group	TRUE	reported	uqtUx7	0.0875	textfile	0.00128671	19.676
5	71186626	rs6890185	C	T	0.113424	0.0233137	1.12244e-06	4166	Clostridiuminnocuumgroup	TRUE	reported	URuq8g	0.3111	textfile	0.00564942	23.6579
18	6348227	rs61267978	C	T	0.14708	0.0320875	5.58513e-06	4165	Clostridiuminnocuumgroup	TRUE	reported	URuq8g	0.1243	textfile	0.00501918	21.0002
3	103025517	rs1948423	A	T	-0.108859	0.023425	3.4941e-06	4165	Clostridiuminnocuumgroup	TRUE	reported	URuq8g	0.3082	textfile	0.00515834	21.5855
1	8419420	rs6577484	A	G	0.160425	0.0360857	8.40602e-06	3858	Clostridiuminnocuumgroup	TRUE	reported	URuq8g	0.1481	textfile	0.00509671	19.7536
5	113126539	rs10074000	C	T	-0.102648	0.0227508	6.99943e-06	4048	Clostridiuminnocuumgroup	TRUE	reported	URuq8g	0.4135	textfile	0.00500366	20.3466
18	69274308	rs1942371	A	G	-0.157938	0.034187	4.06337e-06	3971	Clostridiuminnocuumgroup	TRUE	reported	URuq8g	0.1302	textfile	0.00534594	21.3321
5	9368158	rs40656	T	C	0.142664	0.0311021	8.6152e-06	4048	Clostridiuminnocuumgroup	TRUE	reported	URuq8g	0.1889	textfile	0.00517082	21.0299
6	143718234	rs71564433	A	T	-0.126746	0.0274657	7.8001e-06	4164	Clostridiuminnocuumgroup	TRUE	reported	URuq8g	0.1789	textfile	0.00508817	21.2853
15	59704208	rs77845139	G	A	-0.114993	0.0257186	8.40622e-06	4048	Clostridiuminnocuumgroup	TRUE	reported	URuq8g	0.2952	textfile	0.00491436	19.9817
12	30268485	rs10506058	G	A	0.0997048	0.0221926	8.92443e-06	4163	Clostridiuminnocuumgroup	TRUE	reported	URuq8g	0.3966	textfile	0.00482514	20.1747
5	95717619	rs4869133	A	G	-0.180591	0.0409505	7.24455e-06	3735	Clostridiuminnocuumgroup	TRUE	reported	URuq8g	0.0885	textfile	0.00517994	19.4374
6	165722832	rs550843	C	T	-0.0783246	0.0169209	2.05071e-06	14102	Clostridiumsensustricto1	TRUE	reported	pJdF7X	0.1491	textfile	0.00151708	21.4233
10	43270264	rs2795528	A	G	-0.184315	0.0392204	2.7204e-06	6366	Clostridiumsensustricto1	TRUE	reported	pJdF7X	0.0487	textfile	0.0034572	22.078
1	3041519	rs2817172	T	C	0.058139	0.0124492	2.76655e-06	13658	Clostridiumsensustricto1	TRUE	reported	pJdF7X	0.4125	textfile	0.0015943	21.8065
5	84997131	rs115807074	G	A	-0.22736	0.0492575	4.31688e-06	4229	Clostridiumsensustricto1	TRUE	reported	pJdF7X	0.0497	textfile	0.00501259	21.295
12	43485015	rs116847295	T	C	0.110021	0.0246032	4.58118e-06	12910	Clostridiumsensustricto1	TRUE	reported	pJdF7X	0.0755	textfile	0.00154659	19.9943
9	136710881	rs12341505	A	G	0.0810718	0.0180121	4.82174e-06	14118	Clostridiumsensustricto1	TRUE	reported	pJdF7X	0.1113	textfile	0.00143289	20.2558
1	83252771	rs11586026	T	A	0.110967	0.0250498	8.84988e-06	13095	Clostridiumsensustricto1	TRUE	reported	pJdF7X	0.0636	textfile	0.00149631	19.6206
1	155676492	rs11264403	A	G	-0.139062	0.0334454	7.75544e-06	7285	Clostridiumsensustricto1	TRUE	reported	pJdF7X	0.0398	textfile	0.00236745	17.2831
3	111482845	rs12490337	G	C	-0.0616879	0.0137581	7.49465e-06	14121	Clostridiumsensustricto1	TRUE	reported	pJdF7X	0.2455	textfile	0.00142167	20.1012
13	68610061	rs9541268	A	C	0.09597	0.0197312	8.79419e-07	12914	Collinsella	TRUE	reported	eDVLT4	0.0964	textfile	0.00182855	23.6535
17	47529492	rs2671662	G	C	-0.0567751	0.011945	2.2204e-06	14334	Collinsella	TRUE	reported	eDVLT4	0.4682	textfile	0.00157359	22.5883
2	195739311	rs73052258	A	G	0.0930178	0.0202658	1.7158e-06	14334	Collinsella	TRUE	reported	eDVLT4	0.0964	textfile	0.00146757	21.0641
21	29355467	rs2103510	A	G	0.0786551	0.0168217	2.42474e-06	14334	Collinsella	TRUE	reported	eDVLT4	0.1312	textfile	0.00152295	21.8602
4	149818294	rs75672793	G	A	-0.108908	0.0240522	6.13549e-06	12601	Collinsella	TRUE	reported	eDVLT4	0.0706	textfile	0.00162443	20.4995
11	107123199	rs10890671	C	T	-0.0537401	0.0118848	6.52136e-06	14334	Collinsella	TRUE	reported	eDVLT4	0.5268	textfile	0.00142438	20.4433
16	77283458	rs12921100	T	A	0.0563759	0.0127019	8.2257e-06	14334	Collinsella	TRUE	reported	eDVLT4	0.3171	textfile	0.00137242	19.6965
15	50026113	rs59414781	G	C	0.0668866	0.0149773	9.14723e-06	14334	Collinsella	TRUE	reported	eDVLT4	0.1799	textfile	0.00138944	19.9412
7	24465024	rs62448871	A	C	-0.0540309	0.0120324	6.78253e-06	14334	Collinsella	TRUE	reported	eDVLT4	0.4612	textfile	0.00140476	20.1613
19	31760841	rs1496626	C	T	-0.0722307	0.01616	6.78175e-06	14334	Collinsella	TRUE	reported	eDVLT4	0.1541	textfile	0.00139183	19.9755
19	56526640	rs149807560	A	C	-0.104264	0.0235841	7.0987e-06	13473	Collinsella	TRUE	reported	eDVLT4	0.0895	textfile	0.00144857	19.5419
10	8589813	rs11597285	T	G	-0.0537947	0.0120548	9.37615e-06	14334	Collinsella	TRUE	reported	eDVLT4	0.4245	textfile	0.00138734	19.911
1	88233128	rs305411	G	A	0.129218	0.0264518	1.00906e-06	6777	Coprobacter	TRUE	reported	mjQskb	0.1352	textfile	0.00350893	23.8567
3	46483717	rs3828477	T	G	-0.091218	0.019569	2.88974e-06	6798	Coprobacter	TRUE	reported	mjQskb	0.2813	textfile	0.00318606	21.7217
4	34852443	rs55672356	A	T	-0.193354	0.0413815	2.7369e-06	4903	Coprobacter	TRUE	reported	mjQskb	0.0527	textfile	0.00443306	21.8232
11	103549974	rs143662916	T	C	0.253264	0.0540141	3.07252e-06	3083	Coprobacter	TRUE	reported	mjQskb	0.0577	textfile	0.00708064	21.971
6	97234939	rs213863	T	C	-0.0887412	0.0188377	2.34883e-06	6798	Coprobacter	TRUE	reported	mjQskb	0.3091	textfile	0.00325385	22.1853
6	4714797	rs72821405	C	T	-0.147365	0.0319978	4.7576e-06	6177	Coprobacter	TRUE	reported	mjQskb	0.0885	textfile	0.00342203	21.2036
12	98289796	rs11532348	T	C	-0.103931	0.0226826	5.71184e-06	6364	Coprobacter	TRUE	reported	mjQskb	0.1829	textfile	0.00328806	20.9876
2	137223458	rs12996055	C	A	0.0921817	0.0209405	8.07639e-06	6570	Coprobacter	TRUE	reported	mjQskb	0.1918	textfile	0.00294084	19.3724
9	137784868	rs12684609	C	T	0.100827	0.0220366	6.10177e-06	6364	Coprobacter	TRUE	reported	mjQskb	0.1978	textfile	0.00327873	20.9279
15	91166608	rs5011652	C	G	0.0899597	0.020001	5.5105e-06	6783	Coprobacter	TRUE	reported	mjQskb	0.2455	textfile	0.00297358	20.224
2	32242452	rs74919520	A	G	0.125703	0.0276296	5.76326e-06	6387	Coprobacter	TRUE	reported	mjQskb	0.1282	textfile	0.00323028	20.6922
4	96389240	rs28402691	C	T	0.110695	0.0251199	9.55668e-06	6387	Coprobacter	TRUE	reported	mjQskb	0.167	textfile	0.00303115	19.4127
20	57574851	rs189356	A	G	0.0781125	0.0171916	6.26291e-06	6763	Coprobacter	TRUE	reported	mjQskb	0.5219	textfile	0.00304329	20.6385
4	3852385	rs76001613	G	C	0.21591	0.0493019	9.12599e-06	3385	Coprobacter	TRUE	reported	mjQskb	0.0696	textfile	0.00563389	19.1674
20	4319420	rs4277593	A	G	-0.0585649	0.0109914	1.13969e-07	16651	Coprococcus1	TRUE	reported	yvZTJh	0.4831	textfile	0.00170213	28.387
4	174468316	rs56405618	G	A	-0.08963	0.0186508	1.57195e-06	16379	Coprococcus1	TRUE	reported	yvZTJh	0.1113	textfile	0.00140803	23.0918
1	95424321	rs74101919	C	T	-0.0718989	0.0144651	1.03291e-06	16732	Coprococcus1	TRUE	reported	yvZTJh	0.1869	textfile	0.00147439	24.7029
1	30400301	rs1010560	A	C	0.0580232	0.0122722	1.95915e-06	16723	Coprococcus1	TRUE	reported	yvZTJh	0.2962	textfile	0.00133496	22.3517
11	134622282	rs73031725	C	T	0.167591	0.0355224	1.97917e-06	7206	Coprococcus1	TRUE	reported	yvZTJh	0.0606	textfile	0.00307938	22.2524
2	22079770	rs1519491	C	T	0.0499197	0.0113558	8.95283e-06	16733	Coprococcus1	TRUE	reported	yvZTJh	0.4085	textfile	0.00115355	19.3223
6	72529277	rs1576241	G	A	-0.0510343	0.0109535	3.32862e-06	16729	Coprococcus1	TRUE	reported	yvZTJh	0.4394	textfile	0.00129595	21.7056
3	165693143	rs73167075	C	T	0.0573137	0.0127573	8.56864e-06	16733	Coprococcus1	TRUE	reported	yvZTJh	0.2396	textfile	0.00120476	20.1812
11	124554061	rs12794898	T	G	0.0903299	0.0197212	4.91531e-06	15186	Coprococcus1	TRUE	reported	yvZTJh	0.0944	textfile	0.0013796	20.9767
10	15913820	rs946513	T	C	0.205899	0.0460018	8.61855e-06	4310	Coprococcus1	TRUE	reported	yvZTJh	0.0547	textfile	0.00462666	20.0243
6	150288094	rs1762123	T	C	-0.0891532	0.0198554	8.01468e-06	16724	Coprococcus1	TRUE	reported	yvZTJh	0.0716	textfile	0.00120407	20.1588
7	132556835	rs7784490	G	C	-0.0518543	0.0113136	4.55233e-06	16733	Coprococcus1	TRUE	reported	yvZTJh	0.3887	textfile	0.00125386	21.0047
14	29898456	rs12886051	C	G	-0.0521782	0.0118051	8.00779e-06	16633	Coprococcus1	TRUE	reported	yvZTJh	0.3429	textfile	0.00117317	19.5339
19	2600717	rs2907920	G	A	0.0561173	0.0126824	7.65327e-06	16040	Coprococcus1	TRUE	reported	yvZTJh	0.2903	textfile	0.00121915	19.5766
20	49266770	rs59936925	T	A	0.117085	0.0233995	9.37545e-07	10931	Coprococcus2	TRUE	reported	85RifR	0.1004	textfile	0.00228528	25.033
1	112139008	rs6677933	T	C	-0.0804405	0.0164216	1.18501e-06	11483	Coprococcus2	TRUE	reported	85RifR	0.2416	textfile	0.00208524	23.9906
14	86833255	rs1958519	A	T	0.0665288	0.0138558	1.57692e-06	11009	Coprococcus2	TRUE	reported	85RifR	0.4364	textfile	0.00208978	23.0503
4	131125786	rs72680320	C	T	-0.0649382	0.013919	2.27115e-06	11009	Coprococcus2	TRUE	reported	85RifR	0.4135	textfile	0.00197323	21.7623
9	25554068	rs2482516	T	C	0.0754415	0.0164619	4.72333e-06	11483	Coprococcus2	TRUE	reported	85RifR	0.2256	textfile	0.00182563	20.9984
10	129715759	rs35890118	G	A	-0.066536	0.0147661	8.25962e-06	11478	Coprococcus2	TRUE	reported	85RifR	0.3171	textfile	0.00176583	20.3005
1	4210455	rs9426473	G	A	0.0727361	0.0161662	6.30687e-06	11486	Coprococcus2	TRUE	reported	85RifR	0.2793	textfile	0.00175935	20.24
3	180544880	rs12634070	C	T	0.0736486	0.0164921	9.95104e-06	11457	Coprococcus2	TRUE	reported	85RifR	0.1928	textfile	0.0017376	19.9388
1	223688236	rs61823518	C	A	-0.0955381	0.0215724	6.68258e-06	10980	Coprococcus2	TRUE	reported	85RifR	0.0954	textfile	0.00178311	19.6099
5	34794789	rs10070053	G	A	0.0594312	0.0135375	7.64883e-06	11473	Coprococcus2	TRUE	reported	85RifR	0.4076	textfile	0.00167704	19.2697
19	40032132	rs8100692	C	T	0.0577411	0.0113476	4.16459e-07	15829	Coprococcus3	TRUE	reported	qxer6D	0.4274	textfile	0.00163305	25.8885
8	4128340	rs62481985	C	G	-0.0582385	0.0115052	4.1756e-07	15472	Coprococcus3	TRUE	reported	qxer6D	0.4364	textfile	0.00165335	25.6197
22	21331556	rs178271	C	T	0.145257	0.0294239	7.81088e-07	10794	Coprococcus3	TRUE	reported	qxer6D	0.0527	textfile	0.00225275	24.3665
2	240727657	rs13394391	T	C	-0.0709302	0.0150918	2.20317e-06	15834	Coprococcus3	TRUE	reported	qxer6D	0.16	textfile	0.00139311	22.0864
17	26104511	rs11080344	T	C	0.0516921	0.0113054	4.78692e-06	15835	Coprococcus3	TRUE	reported	qxer6D	0.4742	textfile	0.00131851	20.9036
1	149998497	rs7521171	A	G	-0.0596434	0.0129279	4.32242e-06	15472	Coprococcus3	TRUE	reported	qxer6D	0.338	textfile	0.00137382	21.2822
17	76343961	rs11077359	C	T	-0.0645443	0.0148833	9.63598e-06	15378	Coprococcus3	TRUE	reported	qxer6D	0.1998	textfile	0.00122148	18.8044
7	76357726	rs13247359	A	G	0.051211	0.0113031	7.32611e-06	15833	Coprococcus3	TRUE	reported	qxer6D	0.4801	textfile	0.00129481	20.5247
14	99141751	rs4575475	A	G	0.0619514	0.0137787	7.04284e-06	15154	Coprococcus3	TRUE	reported	qxer6D	0.2366	textfile	0.00133223	20.2128
9	13799809	rs10810043	G	A	0.0515518	0.0115923	9.27424e-06	15833	Coprococcus3	TRUE	reported	qxer6D	0.3897	textfile	0.00124751	19.7739
3	72207794	rs4677103	G	A	0.0977912	0.0197263	9.59557e-07	7983	DefluviitaleaceaeUCG011	TRUE	reported	rw4NC2	0.171	textfile	0.00306906	24.5696
4	147414743	rs72731813	T	C	-0.147383	0.0293796	4.33116e-07	7767	DefluviitaleaceaeUCG011	TRUE	reported	rw4NC2	0.0815	textfile	0.00322957	25.1588
9	8786663	rs112893842	C	T	0.11381	0.0232806	1.44535e-06	8183	DefluviitaleaceaeUCG011	TRUE	reported	rw4NC2	0.0974	textfile	0.00291203	23.8929
1	85205632	rs9725395	G	A	-0.13834	0.029554	3.51921e-06	8011	DefluviitaleaceaeUCG011	TRUE	reported	rw4NC2	0.0875	textfile	0.00272765	21.9055
21	41811003	rs55658617	C	T	0.174369	0.0362226	2.15292e-06	6663	DefluviitaleaceaeUCG011	TRUE	reported	rw4NC2	0.0696	textfile	0.00346579	23.1659
22	24804081	rs9608282	G	T	0.142939	0.0299793	2.52045e-06	7716	DefluviitaleaceaeUCG011	TRUE	reported	rw4NC2	0.0656	textfile	0.00293758	22.7273
7	79734541	rs28696126	T	A	-0.106503	0.0238473	6.62806e-06	7811	DefluviitaleaceaeUCG011	TRUE	reported	rw4NC2	0.1918	textfile	0.00254701	19.9404
1	118723685	rs1582238	C	T	0.0805036	0.0167257	1.56775e-06	7983	DefluviitaleaceaeUCG011	TRUE	reported	rw4NC2	0.3718	textfile	0.0028936	23.1609
10	66407366	rs4344384	T	G	0.0715978	0.0156309	4.83238e-06	8180	DefluviitaleaceaeUCG011	TRUE	reported	rw4NC2	0.4742	textfile	0.00255838	20.9761
4	120741726	rs2892880	A	G	0.0817755	0.0181686	6.82881e-06	8182	DefluviitaleaceaeUCG011	TRUE	reported	rw4NC2	0.2604	textfile	0.00246984	20.2533
14	97116904	rs11160353	A	T	-0.0691756	0.0147285	2.70303e-06	9234	Desulfovibrio	TRUE	reported	QDBP5U	0.508	textfile	0.00238321	22.0543
8	105462047	rs2853179	T	C	0.0811971	0.0174234	2.42439e-06	8949	Desulfovibrio	TRUE	reported	QDBP5U	0.2485	textfile	0.00242095	21.7128
2	198089911	rs16863365	G	A	0.109402	0.0226964	1.7945e-06	8776	Desulfovibrio	TRUE	reported	QDBP5U	0.1173	textfile	0.00264056	23.2296
1	68664315	rs12031543	C	T	-0.127185	0.0281887	6.54764e-06	8855	Desulfovibrio	TRUE	reported	QDBP5U	0.0755	textfile	0.00229369	20.3527
3	67478973	rs13066142	A	G	0.119141	0.0250891	3.78665e-06	9241	Desulfovibrio	TRUE	reported	QDBP5U	0.0934	textfile	0.0024343	22.5453
13	64264446	rs2590913	A	G	0.154496	0.0339396	6.65421e-06	7225	Desulfovibrio	TRUE	reported	QDBP5U	0.0726	textfile	0.0028598	20.7156
10	130170270	rs2032031	G	A	-0.0654931	0.0148681	9.14277e-06	9241	Desulfovibrio	TRUE	reported	QDBP5U	0.4732	textfile	0.00209532	19.3993
8	57972916	rs72647089	G	T	-0.106594	0.0239337	8.29763e-06	8985	Desulfovibrio	TRUE	reported	QDBP5U	0.1064	textfile	0.0022028	19.8314
5	52653978	rs7729080	A	C	-0.070287	0.0157691	9.95869e-06	9241	Desulfovibrio	TRUE	reported	QDBP5U	0.2893	textfile	0.00214528	19.8628
18	13447995	rs4797774	A	G	0.212582	0.0470044	5.64315e-06	3476	Desulfovibrio	TRUE	reported	QDBP5U	0.0686	textfile	0.00584988	20.4421
5	139410687	rs6580353	C	T	0.0770979	0.0169735	4.93857e-06	9241	Desulfovibrio	TRUE	reported	QDBP5U	0.2604	textfile	0.00222768	20.6275
8	138295725	rs11166701	A	G	-0.0655301	0.013186	5.50746e-07	11720	Dialister	TRUE	reported	oRh75T	0.5159	textfile	0.00210288	24.6934
11	10967286	rs517089	A	T	0.076227	0.0170411	5.13634e-06	11988	Dialister	TRUE	reported	oRh75T	0.169	textfile	0.00166629	20.0055
10	23199653	rs4747450	A	C	0.0668509	0.0147685	5.83729e-06	11987	Dialister	TRUE	reported	oRh75T	0.2664	textfile	0.00170642	20.4864
16	9336862	rs2314294	C	T	0.0865932	0.0193719	8.07899e-06	11339	Dialister	TRUE	reported	oRh75T	0.1183	textfile	0.00175907	19.9778
11	92267129	rs4753063	A	G	-0.0596297	0.0130052	4.85684e-06	11989	Dialister	TRUE	reported	oRh75T	0.4414	textfile	0.00175044	21.0194
7	150890034	rs2435610	C	A	0.0647131	0.0143314	5.93269e-06	11984	Dialister	TRUE	reported	oRh75T	0.2604	textfile	0.0016985	20.3861
4	23294359	rs10938938	A	G	-0.0773514	0.0170915	7.37063e-06	11401	Dialister	TRUE	reported	oRh75T	0.1938	textfile	0.00179331	20.4786
14	102458052	rs10138457	C	T	-0.113054	0.0261933	7.88122e-06	10968	Dialister	TRUE	reported	oRh75T	0.0716	textfile	0.00169561	18.6257
15	32955095	rs11071887	C	T	0.0662403	0.0146315	5.91407e-06	11989	Dialister	TRUE	reported	oRh75T	0.2634	textfile	0.00170664	20.4925
3	45809449	rs764177	A	C	-0.0601454	0.0135366	9.60772e-06	11988	Dialister	TRUE	reported	oRh75T	0.338	textfile	0.00164409	19.7385
9	25447080	rs76680460	A	G	-0.161296	0.0364332	8.19213e-06	7176	Dialister	TRUE	reported	oRh75T	0.0477	textfile	0.00272387	19.5944
1	172809633	rs75416973	G	A	0.0727223	0.016451	9.46091e-06	11402	Dialister	TRUE	reported	oRh75T	0.2256	textfile	0.00171091	19.5378
8	127905865	rs13279148	A	G	0.0715309	0.0150878	2.25283e-06	17605	Dorea	TRUE	reported	IbZfTq	0.166	textfile	0.00127511	22.4744
8	15768657	rs62503162	G	A	-0.0974091	0.0194379	7.46605e-07	16210	Dorea	TRUE	reported	IbZfTq	0.0875	textfile	0.00154684	25.11
6	116078810	rs12216169	A	T	0.0881722	0.0193683	5.33123e-06	16086	Dorea	TRUE	reported	IbZfTq	0.0835	textfile	0.00128669	20.7217
6	25078050	rs73729431	T	C	-0.13745	0.0299983	3.1674e-06	9596	Dorea	TRUE	reported	IbZfTq	0.0606	textfile	0.00218302	20.9897
17	70733523	rs4793307	T	C	0.0574165	0.0122472	4.0069e-06	17600	Dorea	TRUE	reported	IbZfTq	0.2455	textfile	0.00124723	21.9762
16	81803497	rs11150408	G	T	0.0488254	0.0109063	7.05777e-06	17215	Dorea	TRUE	reported	IbZfTq	0.4453	textfile	0.00116284	20.0393
3	6826520	rs345219	G	T	-0.0497368	0.0112621	8.8006e-06	17215	Dorea	TRUE	reported	IbZfTq	0.3757	textfile	0.00113167	19.5015
9	106815466	rs62583469	A	T	-0.0634136	0.0142227	5.77508e-06	16819	Dorea	TRUE	reported	IbZfTq	0.1988	textfile	0.00118056	19.8769
6	74605806	rs3005511	G	A	0.0516127	0.0112852	5.28702e-06	17610	Dorea	TRUE	reported	IbZfTq	0.336	textfile	0.00118636	20.9143
4	60992340	rs1899291	T	C	0.0697217	0.0150285	4.56686e-06	17609	Dorea	TRUE	reported	IbZfTq	0.1282	textfile	0.00122079	21.5208
11	8729057	rs3752849	A	G	0.163846	0.036608	7.68057e-06	5322	Dorea	TRUE	reported	IbZfTq	0.0328	textfile	0.00374984	20.0242
7	154978183	rs12537781	C	T	-0.055544	0.0125223	9.15137e-06	17608	Dorea	TRUE	reported	IbZfTq	0.2296	textfile	0.00111612	19.6724
2	45453805	rs3851328	G	T	-0.107774	0.0236527	4.17589e-06	5147	Eggerthella	TRUE	reported	yKJNFr	0.2664	textfile	0.0040176	20.754
7	38335954	rs2240838	G	A	0.0980582	0.0197653	7.36205e-07	5147	Eggerthella	TRUE	reported	yKJNFr	0.502	textfile	0.00475922	24.6033
21	29778032	rs2223081	A	G	0.102572	0.0221108	3.88889e-06	5147	Eggerthella	TRUE	reported	yKJNFr	0.2922	textfile	0.00416372	21.5119
1	9136139	rs112205261	C	T	-0.188618	0.0403613	3.34648e-06	5036	Eggerthella	TRUE	reported	yKJNFr	0.0577	textfile	0.00431788	21.8305
17	17098213	rs4985746	A	G	0.110522	0.0247653	5.71461e-06	4906	Eggerthella	TRUE	reported	yKJNFr	0.1789	textfile	0.00404322	19.9084
11	102461599	rs1784446	A	G	0.0907728	0.0198096	5.23136e-06	5147	Eggerthella	TRUE	reported	yKJNFr	0.4423	textfile	0.00406292	20.989
20	55647869	rs76663501	T	C	0.175349	0.0378576	4.82574e-06	4814	Eggerthella	TRUE	reported	yKJNFr	0.0815	textfile	0.00443674	21.4448
2	141337454	rs6430926	T	C	0.0879736	0.0197127	8.37122e-06	5147	Eggerthella	TRUE	reported	yKJNFr	0.5139	textfile	0.0038546	19.9087
4	70483957	rs2877457	A	G	-0.093486	0.0210208	9.02708e-06	5083	Eggerthella	TRUE	reported	yKJNFr	0.8678	textfile	0.00387606	19.7709
3	20807454	rs13070736	C	A	-0.121331	0.0272024	7.61915e-06	5147	Eggerthella	TRUE	reported	yKJNFr	0.1571	textfile	0.00385035	19.8866
15	65691324	rs67490567	C	T	0.108495	0.0245457	8.94216e-06	5083	Eggerthella	TRUE	reported	yKJNFr	0.1978	textfile	0.00382895	19.5297
8	50822676	rs3812426	A	G	0.106447	0.0224159	2.71687e-06	5583	Eisenbergiella	TRUE	reported	PZLgHE	0.2078	textfile	0.0040229	22.5425
15	53375201	rs1508033	C	A	0.091546	0.0195787	3.22889e-06	5580	Eisenbergiella	TRUE	reported	PZLgHE	0.3499	textfile	0.00390284	21.8553
11	124764527	rs12278566	A	T	-0.121065	0.0251658	1.65001e-06	5582	Eisenbergiella	TRUE	reported	PZLgHE	0.175	textfile	0.00412883	23.1344
15	36178565	rs2683098	T	C	0.107319	0.022515	2.2375e-06	5582	Eisenbergiella	TRUE	reported	PZLgHE	0.2237	textfile	0.00405372	22.7118
17	53367641	rs11079158	C	T	0.100627	0.022546	7.34849e-06	5582	Eisenbergiella	TRUE	reported	PZLgHE	0.2197	textfile	0.0035559	19.9128
8	55330814	rs13258851	G	A	0.137001	0.0302124	7.74648e-06	5583	Eisenbergiella	TRUE	reported	PZLgHE	0.0855	textfile	0.00366957	20.5553
2	19973210	rs12710729	A	C	0.0893384	0.0199069	9.8441e-06	5583	Eisenbergiella	TRUE	reported	PZLgHE	0.3708	textfile	0.00359448	20.1332
10	109417101	rs12257723	C	A	-0.0952742	0.0211569	8.85121e-06	5582	Eisenbergiella	TRUE	reported	PZLgHE	0.339	textfile	0.00361978	20.2717
21	21610254	rs4462860	A	G	0.0939071	0.0201104	4.16221e-06	5460	Eisenbergiella	TRUE	reported	PZLgHE	0.3439	textfile	0.00397769	21.7969
11	24001840	rs11027642	T	C	0.129006	0.0284844	4.91871e-06	5583	Eisenbergiella	TRUE	reported	PZLgHE	0.1243	textfile	0.00366052	20.5044
4	189060431	rs11938607	C	T	0.0978125	0.0216636	8.2182e-06	5583	Eisenbergiella	TRUE	reported	PZLgHE	0.2634	textfile	0.00363813	20.3786
3	111419486	rs1553971	G	T	0.120965	0.0263054	5.26837e-06	5583	Eisenbergiella	TRUE	reported	PZLgHE	0.161	textfile	0.00377325	21.1383
4	127336602	rs11098863	A	T	-0.0966008	0.0162677	3.05646e-09	7524	Enterorhabdus	TRUE	reported	LAQR99	0.4821	textfile	0.00466477	35.2528
10	20280612	rs7923280	T	A	0.0860019	0.0169148	5.23856e-07	7524	Enterorhabdus	TRUE	reported	LAQR99	0.3946	textfile	0.00342407	25.8443
2	19611953	rs114731706	G	T	0.182308	0.0382298	2.17342e-06	5956	Enterorhabdus	TRUE	reported	LAQR99	0.0835	textfile	0.00380363	22.7333
11	62174193	rs3017103	G	A	0.0980897	0.0208995	2.94044e-06	7524	Enterorhabdus	TRUE	reported	LAQR99	0.1899	textfile	0.00291916	22.0222
12	69515102	rs73331712	C	T	0.26199	0.055123	4.84923e-06	3109	Enterorhabdus	TRUE	reported	LAQR99	0.0427	textfile	0.00721335	22.5747
2	236439879	rs77655283	A	G	0.132988	0.0298306	5.88042e-06	7494	Enterorhabdus	TRUE	reported	LAQR99	0.0686	textfile	0.00264506	19.8694
6	37567189	rs9470637	T	A	-0.0755513	0.0166263	5.69624e-06	7524	Enterorhabdus	TRUE	reported	LAQR99	0.4026	textfile	0.00273687	20.6432
19	35863028	rs424715	C	T	0.0818743	0.0174855	4.4088e-06	7524	Enterorhabdus	TRUE	reported	LAQR99	0.5537	textfile	0.00290555	21.9192
8	113109756	rs10098492	C	T	0.132323	0.0293688	6.40572e-06	7361	Enterorhabdus	TRUE	reported	LAQR99	0.0905	textfile	0.00275021	20.2946
7	89709883	rs2051957	T	C	0.0843291	0.0189864	8.89859e-06	7524	Enterorhabdus	TRUE	reported	LAQR99	0.2346	textfile	0.00261507	19.7221
17	10177708	rs7221249	G	A	0.0839861	0.0142741	4.30951e-09	9781	Erysipelatoclostridium	TRUE	reported	alD11O	0.5467	textfile	0.00352693	34.6119
1	42333631	rs710230	C	T	0.143381	0.0281514	6.3312e-07	9016	Erysipelatoclostridium	TRUE	reported	alD11O	0.0865	textfile	0.00286895	25.9352
4	25446787	rs4697572	G	A	-0.0810636	0.0163308	7.5935e-07	9779	Erysipelatoclostridium	TRUE	reported	alD11O	0.2455	textfile	0.00251333	24.6347
11	121876913	rs58236560	T	G	-0.111157	0.0234426	2.1612e-06	9368	Erysipelatoclostridium	TRUE	reported	alD11O	0.1372	textfile	0.00239428	22.4786
9	90586043	rs622418	G	A	-0.0668051	0.0143224	3.68156e-06	9783	Erysipelatoclostridium	TRUE	reported	alD11O	0.5109	textfile	0.00221895	21.7518
5	77815056	rs17804233	C	T	-0.0662914	0.0144203	4.58605e-06	9783	Erysipelatoclostridium	TRUE	reported	alD11O	0.4821	textfile	0.00215554	21.1289
2	34595533	rs1434153	A	G	-0.0684526	0.0152443	6.85295e-06	9662	Erysipelatoclostridium	TRUE	reported	alD11O	0.3211	textfile	0.00208253	20.1592
5	34892042	rs340991	G	A	-0.0740482	0.0158891	3.74942e-06	9781	Erysipelatoclostridium	TRUE	reported	alD11O	0.2982	textfile	0.00221555	21.714
8	38780606	rs6474512	C	A	0.067015	0.0143201	3.01546e-06	9783	Erysipelatoclostridium	TRUE	reported	alD11O	0.4513	textfile	0.0022336	21.8958
13	46372065	rs9590927	A	G	-0.0646003	0.0143479	6.39042e-06	9782	Erysipelatoclostridium	TRUE	reported	alD11O	0.494	textfile	0.00206806	20.2675
1	167818597	rs61806970	T	C	0.142548	0.0320688	9.0941e-06	8644	Erysipelatoclostridium	TRUE	reported	alD11O	0.0646	textfile	0.00228061	19.754
19	55857777	rs45480394	G	T	-0.0687134	0.0151835	7.66155e-06	9604	Erysipelatoclostridium	TRUE	reported	alD11O	0.3618	textfile	0.00212794	20.4761
11	36871523	rs2901723	A	C	0.0641339	0.0144295	8.79469e-06	9662	Erysipelatoclostridium	TRUE	reported	alD11O	0.503	textfile	0.00204043	19.7508
17	71411325	rs34528142	G	C	-0.0875551	0.0195556	6.12704e-06	9604	Erysipelatoclostridium	TRUE	reported	alD11O	0.171	textfile	0.00208287	20.0414
10	36394609	rs16936671	T	C	-0.0968026	0.0217883	6.04309e-06	9488	Erysipelatoclostridium	TRUE	reported	alD11O	0.1362	textfile	0.00207611	19.735
6	24292185	rs3804326	G	A	0.14147	0.0336352	9.85273e-06	7028	Erysipelatoclostridium	TRUE	reported	alD11O	0.0676	textfile	0.00251083	17.6855
10	125628540	rs28568391	G	A	-0.0583911	0.0118741	6.41953e-07	14544	ErysipelotrichaceaeUCG003	TRUE	reported	LZfMPM	0.4493	textfile	0.00165993	24.1788
8	91660344	rs11994308	T	C	0.115417	0.0242503	1.32563e-06	13558	ErysipelotrichaceaeUCG003	TRUE	reported	LZfMPM	0.0696	textfile	0.00166797	22.6488
15	86522244	rs76502207	C	T	0.144844	0.0289929	6.41121e-07	10740	ErysipelotrichaceaeUCG003	TRUE	reported	LZfMPM	0.0905	textfile	0.00231848	24.9537
18	46614602	rs10164067	G	T	-0.10326	0.0212405	1.13086e-06	14427	ErysipelotrichaceaeUCG003	TRUE	reported	LZfMPM	0.0746	textfile	0.00163549	23.6306
16	4076830	rs8053479	G	A	-0.0838212	0.0186509	5.83413e-06	13813	ErysipelotrichaceaeUCG003	TRUE	reported	LZfMPM	0.1412	textfile	0.00146011	20.195
7	33684926	rs17798136	A	G	0.158818	0.0347674	3.23598e-06	7421	ErysipelotrichaceaeUCG003	TRUE	reported	LZfMPM	0.0616	textfile	0.00280395	20.861
18	43034126	rs59104037	G	A	-0.0951263	0.0204742	4.48256e-06	14848	ErysipelotrichaceaeUCG003	TRUE	reported	LZfMPM	0.0815	textfile	0.00145174	21.5838
19	57828980	rs11666127	G	A	-0.0719187	0.0161371	7.90414e-06	13813	ErysipelotrichaceaeUCG003	TRUE	reported	LZfMPM	0.171	textfile	0.0014359	19.8597
6	24220160	rs62403464	C	T	-0.0731743	0.0156516	3.43738e-06	14899	ErysipelotrichaceaeUCG003	TRUE	reported	LZfMPM	0.164	textfile	0.0014649	21.8546
4	113256737	rs59068084	G	T	0.0564772	0.0120224	3.11742e-06	14544	ErysipelotrichaceaeUCG003	TRUE	reported	LZfMPM	0.4215	textfile	0.00151504	22.0651
7	20554814	rs73074432	T	C	0.072154	0.0164378	9.9902e-06	14217	ErysipelotrichaceaeUCG003	TRUE	reported	LZfMPM	0.166	textfile	0.00135344	19.2652
11	7765096	rs4758231	T	G	-0.0551754	0.0122047	6.54912e-06	14890	ErysipelotrichaceaeUCG003	TRUE	reported	LZfMPM	0.3499	textfile	0.00137072	20.4353
16	80167277	rs74988980	A	G	-0.133141	0.0348574	8.64276e-06	5944	ErysipelotrichaceaeUCG003	TRUE	reported	LZfMPM	0.0437	textfile	0.00244845	14.5844
2	175403951	rs75949021	C	T	-0.169667	0.0374238	3.57507e-06	6721	ErysipelotrichaceaeUCG003	TRUE	reported	LZfMPM	0.0457	textfile	0.00304887	20.548
5	32345671	rs6875357	T	C	0.165673	0.0353831	6.69637e-06	7034	ErysipelotrichaceaeUCG003	TRUE	reported	LZfMPM	0.0467	textfile	0.00310713	21.9175
14	47935928	rs79396538	G	C	0.0848148	0.0191146	8.63479e-06	13750	ErysipelotrichaceaeUCG003	TRUE	reported	LZfMPM	0.1034	textfile	0.00142984	19.6855
10	873148	rs12251396	G	A	-0.0705399	0.0158766	9.51839e-06	14211	ErysipelotrichaceaeUCG003	TRUE	reported	LZfMPM	0.1938	textfile	0.00138716	19.7376
7	31136897	rs2267739	C	G	0.115505	0.0237628	1.42478e-06	11853	Escherichia.Shigella	TRUE	reported	jr2jbg	0.0855	textfile	0.00198938	23.6231
11	134774845	rs1154904	G	A	-0.0613376	0.0130644	3.03751e-06	12002	Escherichia.Shigella	TRUE	reported	jr2jbg	0.4642	textfile	0.00183325	22.0395
21	39324484	rs73208162	G	A	-0.119296	0.024839	2.19391e-06	11073	Escherichia.Shigella	TRUE	reported	jr2jbg	0.0586	textfile	0.0020788	23.0623
7	140678199	rs113513883	G	A	0.172283	0.038041	5.27716e-06	6280	Escherichia.Shigella	TRUE	reported	jr2jbg	0.0577	textfile	0.00325541	20.5042
17	14173290	rs7502686	C	G	-0.136384	0.0302576	5.90386e-06	9990	Escherichia.Shigella	TRUE	reported	jr2jbg	0.0626	textfile	0.00202958	20.3127
2	236515155	rs57024273	C	T	0.0626172	0.0139919	9.70464e-06	11853	Escherichia.Shigella	TRUE	reported	jr2jbg	0.3181	textfile	0.00168684	20.0246
13	23253392	rs113127095	G	A	0.151009	0.0323434	3.33349e-06	8433	Escherichia.Shigella	TRUE	reported	jr2jbg	0.0517	textfile	0.00257829	21.7938
10	69394914	rs117092367	T	A	0.117362	0.0264533	9.65021e-06	10304	Escherichia.Shigella	TRUE	reported	jr2jbg	0.0885	textfile	0.0019066	19.6793
16	3750623	rs112767262	C	T	0.0732963	0.0163589	8.20636e-06	11771	Escherichia.Shigella	TRUE	reported	jr2jbg	0.1958	textfile	0.00170257	20.0717
3	3173016	rs11706043	A	T	0.075657	0.0164155	5.87272e-06	12001	Escherichia.Shigella	TRUE	reported	jr2jbg	0.1571	textfile	0.00176687	21.2381
9	136179347	rs592299	C	T	-0.0592004	0.0129486	4.76927e-06	11995	Escherichia.Shigella	TRUE	reported	jr2jbg	0.4682	textfile	0.00173958	20.8992
7	128054100	rs4731451	A	G	-0.0609885	0.0135157	7.4731e-06	12001	Escherichia.Shigella	TRUE	reported	jr2jbg	0.3718	textfile	0.00169381	20.3585
16	77711641	rs35555519	G	C	0.101976	0.0222883	4.92332e-06	12002	Escherichia.Shigella	TRUE	reported	jr2jbg	0.1143	textfile	0.00174113	20.93
5	79863544	rs118526	A	C	-0.0594401	0.013598	7.99566e-06	11853	Escherichia.Shigella	TRUE	reported	jr2jbg	0.3926	textfile	0.00160946	19.1045
1	48961903	rs2798105	G	A	-0.100851	0.0222045	8.24501e-06	11296	Escherichia.Shigella	TRUE	reported	jr2jbg	0.1183	textfile	0.00182289	20.6253
10	94185213	rs112617308	C	T	-0.170873	0.0362844	2.38033e-06	4001	Eubacteriumbrachygroup	TRUE	reported	01mRV1	0.0795	textfile	0.00551239	22.1662
22	26922534	rs9613196	A	T	-0.238718	0.0528561	4.98786e-06	3004	Eubacteriumbrachygroup	TRUE	reported	01mRV1	0.0765	textfile	0.00674439	20.3841
5	17460096	rs62348779	C	T	-0.201481	0.043286	3.78122e-06	3827	Eubacteriumbrachygroup	TRUE	reported	01mRV1	0.0815	textfile	0.00562938	21.6543
10	22892667	rs2913110	T	C	0.105143	0.022942	4.55806e-06	4001	Eubacteriumbrachygroup	TRUE	reported	01mRV1	0.3777	textfile	0.00522224	20.9934
4	184628931	rs4862235	A	G	0.104806	0.0225751	3.73143e-06	4000	Eubacteriumbrachygroup	TRUE	reported	01mRV1	0.4443	textfile	0.00535945	21.5425
2	218237281	rs12151423	G	A	0.101329	0.0227324	9.2705e-06	3854	Eubacteriumbrachygroup	TRUE	reported	01mRV1	0.4791	textfile	0.00512893	19.8585
4	6856564	rs73199919	C	T	-0.236717	0.0531335	8.15524e-06	3008	Eubacteriumbrachygroup	TRUE	reported	01mRV1	0.0567	textfile	0.00655522	19.835
11	80236833	rs6591893	A	G	0.108225	0.0240319	7.34344e-06	3999	Eubacteriumbrachygroup	TRUE	reported	01mRV1	0.3479	textfile	0.00504586	20.2706
22	48190598	rs720439	G	A	-0.111927	0.0251252	7.02827e-06	4001	Eubacteriumbrachygroup	TRUE	reported	01mRV1	0.2515	textfile	0.00493551	19.835
4	144665178	rs13139592	C	T	-0.145997	0.0327192	7.96753e-06	3842	Eubacteriumbrachygroup	TRUE	reported	01mRV1	0.1223	textfile	0.00515558	19.9
14	23060552	rs1384962	G	A	0.120888	0.0266264	6.99292e-06	4001	Eubacteriumbrachygroup	TRUE	reported	01mRV1	0.2107	textfile	0.00512557	20.6028
7	31085162	rs17159861	T	C	0.0962228	0.0168388	1.03787e-08	17380	Eubacteriumcoprostanoligenesgroup	TRUE	reported	Pj4fO2	0.1332	textfile	0.00187528	32.6499
7	16380806	rs9648214	C	T	-0.0828719	0.016431	2.5203e-07	17379	Eubacteriumcoprostanoligenesgroup	TRUE	reported	Pj4fO2	0.1183	textfile	0.0014616	25.4354
1	200638489	rs115325767	C	G	0.0783322	0.0174719	2.62197e-06	16555	Eubacteriumcoprostanoligenesgroup	TRUE	reported	Pj4fO2	0.0934	textfile	0.00121268	20.0978
15	36911598	rs12906958	T	C	-0.0533159	0.0115935	4.34803e-06	17380	Eubacteriumcoprostanoligenesgroup	TRUE	reported	Pj4fO2	0.3022	textfile	0.00121537	21.1464
15	86440997	rs4076415	G	T	0.0515152	0.0110294	1.98974e-06	16960	Eubacteriumcoprostanoligenesgroup	TRUE	reported	Pj4fO2	0.4006	textfile	0.00128464	21.8129
3	127139574	rs6762473	A	C	0.0521584	0.0112353	4.26113e-06	17377	Eubacteriumcoprostanoligenesgroup	TRUE	reported	Pj4fO2	0.3569	textfile	0.00123871	21.5493
10	2215931	rs10444197	G	A	-0.0505823	0.0113455	5.98464e-06	17380	Eubacteriumcoprostanoligenesgroup	TRUE	reported	Pj4fO2	0.3678	textfile	0.00114236	19.8746
10	84506096	rs2644213	A	G	0.0538845	0.0121245	9.85638e-06	17380	Eubacteriumcoprostanoligenesgroup	TRUE	reported	Pj4fO2	0.2366	textfile	0.00113517	19.7494
3	113794507	rs11720857	T	C	0.0630776	0.0144485	9.26255e-06	16960	Eubacteriumcoprostanoligenesgroup	TRUE	reported	Pj4fO2	0.1769	textfile	0.00112251	19.057
7	73306506	rs4717831	T	A	0.0786783	0.0174038	9.17719e-06	16854	Eubacteriumcoprostanoligenesgroup	TRUE	reported	Pj4fO2	0.1193	textfile	0.00121113	20.4348
15	97869293	rs62024432	T	C	-0.0769698	0.0172101	7.50207e-06	17271	Eubacteriumcoprostanoligenesgroup	TRUE	reported	Pj4fO2	0.1252	textfile	0.00115678	19.9996
3	81595477	rs76898927	A	G	0.123055	0.0266375	4.78979e-06	12197	Eubacteriumcoprostanoligenesgroup	TRUE	reported	Pj4fO2	0.0477	textfile	0.00174663	21.3374
7	33603146	rs1020520	G	T	-0.0590705	0.0132929	8.88975e-06	17371	Eubacteriumcoprostanoligenesgroup	TRUE	reported	Pj4fO2	0.2038	textfile	0.00113549	19.7448
12	32713919	rs11052069	C	T	0.0477832	0.0107833	9.37949e-06	17380	Eubacteriumcoprostanoligenesgroup	TRUE	reported	Pj4fO2	0.4344	textfile	0.00112851	19.6333
2	50797401	rs79895140	C	T	-0.0641017	0.0141153	8.61816e-06	16139	Eubacteriumcoprostanoligenesgroup	TRUE	reported	Pj4fO2	0.2167	textfile	0.00127623	20.6208
16	81820486	rs4583233	C	A	0.0670205	0.0128122	2.83852e-07	14327	Eubacteriumeligensgroup	TRUE	reported	WdR6ch	0.334	textfile	0.00190627	27.3595
10	83092007	rs265534	G	T	-0.0563756	0.0120127	2.26758e-06	14776	Eubacteriumeligensgroup	TRUE	reported	WdR6ch	0.4553	textfile	0.00148832	22.0212
2	115197171	rs72839198	G	C	0.155659	0.0375612	3.13914e-06	4926	Eubacteriumeligensgroup	TRUE	reported	WdR6ch	0.0557	textfile	0.00347427	17.1669
14	39301409	rs74606150	G	C	-0.196454	0.042565	4.24506e-06	5381	Eubacteriumeligensgroup	TRUE	reported	WdR6ch	0.0457	textfile	0.00394309	21.2938
6	70956815	rs6923695	G	T	0.103268	0.0229525	4.87406e-06	12891	Eubacteriumeligensgroup	TRUE	reported	WdR6ch	0.0567	textfile	0.00156784	20.2396
2	110260993	rs56080211	T	C	0.123093	0.0282743	9.1429e-06	10699	Eubacteriumeligensgroup	TRUE	reported	WdR6ch	0.0557	textfile	0.00176835	18.9496
14	77619186	rs158115	C	G	0.0915271	0.0190611	9.74185e-06	14678	Eubacteriumeligensgroup	TRUE	reported	WdR6ch	0.0924	textfile	0.00156839	23.0539
13	107563458	rs2200429	G	A	-0.0888825	0.0198479	5.29721e-06	14761	Eubacteriumeligensgroup	TRUE	reported	WdR6ch	0.0736	textfile	0.00135674	20.0514
11	31098691	rs182318	A	G	-0.0824941	0.0195615	8.39837e-06	14777	Eubacteriumeligensgroup	TRUE	reported	WdR6ch	0.0775	textfile	0.00120208	17.7821
7	51365152	rs12719051	G	A	0.0916626	0.0208183	7.11766e-06	12799	Eubacteriumeligensgroup	TRUE	reported	WdR6ch	0.1004	textfile	0.00151237	19.3831
2	71145246	rs3771393	T	C	0.130842	0.0266671	7.37909e-07	3792	Eubacteriumfissicatenagroup	TRUE	reported	3oHTIB	0.2843	textfile	0.00630853	24.0611
8	5433699	rs2733072	A	G	0.109644	0.0228306	1.49089e-06	3833	Eubacteriumfissicatenagroup	TRUE	reported	3oHTIB	0.4652	textfile	0.00598126	23.0521
11	115165111	rs7104872	A	G	0.138612	0.0291906	2.7315e-06	3829	Eubacteriumfissicatenagroup	TRUE	reported	3oHTIB	0.1779	textfile	0.00585437	22.5366
7	73043561	rs151257695	G	A	0.20951	0.0454847	3.09681e-06	3587	Eubacteriumfissicatenagroup	TRUE	reported	3oHTIB	0.0805	textfile	0.0058801	21.2049
18	45753272	rs11876297	C	T	0.131469	0.0281712	2.66556e-06	3396	Eubacteriumfissicatenagroup	TRUE	reported	3oHTIB	0.2157	textfile	0.00637228	21.7662
6	39940437	rs6934739	G	A	0.111463	0.0252788	9.75326e-06	3831	Eubacteriumfissicatenagroup	TRUE	reported	3oHTIB	0.2952	textfile	0.00504941	19.4323
14	89484373	rs10147907	G	T	0.172263	0.039601	8.27246e-06	3833	Eubacteriumfissicatenagroup	TRUE	reported	3oHTIB	0.0686	textfile	0.0049124	18.9123
3	39604954	rs1768152	C	T	0.139489	0.0316186	8.70054e-06	3590	Eubacteriumfissicatenagroup	TRUE	reported	3oHTIB	0.1372	textfile	0.005392	19.4514
10	96758467	rs11818408	A	G	0.10585	0.0237114	8.20015e-06	3590	Eubacteriumfissicatenagroup	TRUE	reported	3oHTIB	0.4771	textfile	0.00552041	19.9172
4	111885431	rs13116360	C	T	0.154124	0.0297185	2.94487e-07	10323	Eubacteriumhalliigroup	TRUE	reported	CgTbLq	0.0626	textfile	0.00259868	26.8908
3	110283389	rs949971	G	T	-0.0540164	0.0116101	3.29002e-06	16566	Eubacteriumhalliigroup	TRUE	reported	CgTbLq	0.3837	textfile	0.00130496	21.6436
1	34308917	rs10798999	T	C	0.0601661	0.0126752	2.60558e-06	16561	Eubacteriumhalliigroup	TRUE	reported	CgTbLq	0.2157	textfile	0.00135867	22.5288
7	148856720	rs60254196	G	A	-0.0522832	0.0111865	2.69672e-06	16238	Eubacteriumhalliigroup	TRUE	reported	CgTbLq	0.5408	textfile	0.00134344	21.8415
7	100635375	rs10808115	C	A	-0.0504747	0.0109922	4.42448e-06	16566	Eubacteriumhalliigroup	TRUE	reported	CgTbLq	0.4781	textfile	0.00127117	21.0825
15	62014160	rs74018587	T	C	0.208943	0.043822	3.70257e-06	3039	Eubacteriumhalliigroup	TRUE	reported	CgTbLq	0.0368	textfile	0.00742512	22.7188
3	23663416	rs6550770	C	T	-0.198087	0.0443545	4.823e-06	4279	Eubacteriumhalliigroup	TRUE	reported	CgTbLq	0.0517	textfile	0.00463956	19.9359
11	58040621	rs10501370	T	C	-0.115589	0.0252489	5.41918e-06	13824	Eubacteriumhalliigroup	TRUE	reported	CgTbLq	0.0527	textfile	0.00151376	20.9549
19	49214274	rs281379	G	A	-0.0499523	0.0112153	9.32796e-06	16130	Eubacteriumhalliigroup	TRUE	reported	CgTbLq	0.4602	textfile	0.00122835	19.8352
11	123789877	rs78056098	T	G	-0.0507411	0.0113758	8.28818e-06	16568	Eubacteriumhalliigroup	TRUE	reported	CgTbLq	0.3608	textfile	0.0011994	19.8931
3	195238086	rs138531890	G	A	0.153138	0.0349456	5.4306e-06	7710	Eubacteriumhalliigroup	TRUE	reported	CgTbLq	0.0537	textfile	0.00248455	19.1986
3	64664456	rs28584818	G	A	0.126115	0.0268627	4.43235e-06	11095	Eubacteriumhalliigroup	TRUE	reported	CgTbLq	0.0686	textfile	0.00198265	22.0372
11	11771637	rs117748144	C	T	-0.126582	0.028712	7.86002e-06	10861	Eubacteriumhalliigroup	TRUE	reported	CgTbLq	0.0427	textfile	0.00178637	19.4329
1	104524676	rs17474256	A	G	0.0810805	0.0184573	9.45445e-06	16460	Eubacteriumhalliigroup	TRUE	reported	CgTbLq	0.1233	textfile	0.001171	19.2949
18	48384463	rs630939	T	C	-0.0508914	0.0114352	9.15759e-06	16238	Eubacteriumhalliigroup	TRUE	reported	CgTbLq	0.3996	textfile	0.00121826	19.8037
4	183709536	rs17074066	C	T	-0.0813986	0.0189272	9.34905e-06	15804	Eubacteriumhalliigroup	TRUE	reported	CgTbLq	0.0915	textfile	0.00116892	18.4929
14	52185888	rs34297067	G	A	-0.186907	0.0341475	6.59784e-08	3271	Eubacteriumnodatumgroup	TRUE	reported	ysdnb1	0.1392	textfile	0.00907593	29.941
9	28245518	rs113893692	T	C	-0.185107	0.0403573	5.75702e-06	3195	Eubacteriumnodatumgroup	TRUE	reported	ysdnb1	0.0984	textfile	0.00654155	21.0247
9	96597985	rs77910827	T	C	0.201788	0.0413568	9.05381e-07	3271	Eubacteriumnodatumgroup	TRUE	reported	ysdnb1	0.1034	textfile	0.00722551	23.7921
10	9659749	rs61841040	T	G	0.160621	0.0341609	3.56141e-06	3295	Eubacteriumnodatumgroup	TRUE	reported	ysdnb1	0.166	textfile	0.00666479	22.0944
1	34529736	rs9425984	C	T	-0.130234	0.0292347	7.20681e-06	3294	Eubacteriumnodatumgroup	TRUE	reported	ysdnb1	0.2386	textfile	0.00598852	19.833
7	64894137	rs10263623	T	C	0.193496	0.0439023	8.90706e-06	3080	Eubacteriumnodatumgroup	TRUE	reported	ysdnb1	0.1044	textfile	0.0062674	19.4127
10	61322015	rs11006576	G	A	-0.110167	0.024593	7.98664e-06	3295	Eubacteriumnodatumgroup	TRUE	reported	ysdnb1	0.5129	textfile	0.00605327	20.0548
1	171060821	rs7880204	C	T	-0.125454	0.0275303	6.83884e-06	3294	Eubacteriumnodatumgroup	TRUE	reported	ysdnb1	0.2475	textfile	0.00626459	20.753
4	94712747	rs6818880	G	A	-0.110081	0.0245964	7.8254e-06	3291	Eubacteriumnodatumgroup	TRUE	reported	ysdnb1	0.4553	textfile	0.00604942	20.0176
7	135052348	rs10458299	C	T	-0.187753	0.041969	8.36714e-06	3271	Eubacteriumnodatumgroup	TRUE	reported	ysdnb1	0.0805	textfile	0.00608115	20.0009
8	4954912	rs7827125	T	C	0.1223	0.0271331	7.17355e-06	3294	Eubacteriumnodatumgroup	TRUE	reported	ysdnb1	0.2823	textfile	0.00612996	20.3043
12	94515340	rs12423772	T	G	0.14098	0.0295029	2.62925e-06	5321	Eubacteriumoxidoreducensgroup	TRUE	reported	HMkehi	0.1501	textfile	0.00427298	22.8255
4	37526679	rs2973294	T	G	0.0923559	0.0195439	2.38836e-06	5378	Eubacteriumoxidoreducensgroup	TRUE	reported	HMkehi	0.4205	textfile	0.00413511	22.3227
16	86480355	rs34561138	A	G	0.216145	0.045992	2.51163e-06	4186	Eubacteriumoxidoreducensgroup	TRUE	reported	HMkehi	0.0586	textfile	0.0052486	22.076
5	106882394	rs440215	T	C	0.0932766	0.0195294	1.65407e-06	5377	Eubacteriumoxidoreducensgroup	TRUE	reported	HMkehi	0.4622	textfile	0.00422464	22.8038
4	187905399	rs1425962	C	G	0.0906104	0.0200612	7.32284e-06	5321	Eubacteriumoxidoreducensgroup	TRUE	reported	HMkehi	0.3429	textfile	0.00381932	20.3928
1	195064019	rs12129908	A	C	0.0893273	0.0198333	5.79516e-06	5377	Eubacteriumoxidoreducensgroup	TRUE	reported	HMkehi	0.4473	textfile	0.0037584	20.2776
15	93006765	rs35398954	G	A	-0.0901402	0.0174602	5.39945e-07	16621	Eubacteriumrectalegroup	TRUE	reported	UbPJxb	0.1213	textfile	0.00160098	26.6494
12	20066025	rs117151453	C	G	-0.113141	0.0243541	1.84432e-06	13908	Eubacteriumrectalegroup	TRUE	reported	UbPJxb	0.0507	textfile	0.00154936	21.5789
18	37703874	rs16960159	G	C	-0.156596	0.0336234	4.10132e-06	8334	Eubacteriumrectalegroup	TRUE	reported	UbPJxb	0.0477	textfile	0.00259595	21.6857
2	125553155	rs314726	C	T	0.0528824	0.0109486	1.37967e-06	16966	Eubacteriumrectalegroup	TRUE	reported	UbPJxb	0.4573	textfile	0.00137318	23.3266
1	234530370	rs10797540	G	A	0.0503179	0.0108389	3.53384e-06	17350	Eubacteriumrectalegroup	TRUE	reported	UbPJxb	0.4344	textfile	0.0012406	21.5487
7	121281238	rs10248854	A	C	-0.0527827	0.0113464	4.20676e-06	17348	Eubacteriumrectalegroup	TRUE	reported	UbPJxb	0.3598	textfile	0.00124589	21.6382
1	170900221	rs3980709	T	A	-0.0622701	0.0140572	6.85524e-06	17340	Eubacteriumrectalegroup	TRUE	reported	UbPJxb	0.161	textfile	0.00113038	19.6207
11	8129537	rs2884897	G	A	-0.129364	0.0289021	6.44426e-06	10813	Eubacteriumrectalegroup	TRUE	reported	UbPJxb	0.0527	textfile	0.00184934	20.0303
11	98523638	rs10892089	G	C	-0.0635522	0.0140072	6.21821e-06	17351	Eubacteriumrectalegroup	TRUE	reported	UbPJxb	0.1968	textfile	0.001185	20.5829
1	116082909	rs143694765	C	T	0.0870025	0.019779	9.75369e-06	15124	Eubacteriumrectalegroup	TRUE	reported	UbPJxb	0.0944	textfile	0.00127772	19.3464
9	129425745	rs59427698	G	A	-0.0576035	0.0130853	5.36906e-06	16613	Eubacteriumrectalegroup	TRUE	reported	UbPJxb	0.2028	textfile	0.00116513	19.3765
9	92013419	rs62547233	G	A	0.0536319	0.0120201	9.8982e-06	17347	Eubacteriumrectalegroup	TRUE	reported	UbPJxb	0.3072	textfile	0.00114633	19.9059
5	121182996	rs2116427	G	A	0.0911461	0.0182353	4.67364e-07	7739	Eubacteriumruminantiumgroup	TRUE	reported	9ky4Bg	0.2565	textfile	0.00321784	24.9768
22	25303055	rs139749	T	C	-0.0845439	0.0171791	8.58845e-07	7314	Eubacteriumruminantiumgroup	TRUE	reported	9ky4Bg	0.3419	textfile	0.00330046	24.2129
10	129037453	rs72836424	T	C	-0.139825	0.030069	2.62125e-06	7314	Eubacteriumruminantiumgroup	TRUE	reported	9ky4Bg	0.0954	textfile	0.00294777	21.6178
9	130980937	rs2229917	G	A	0.153538	0.0323922	2.15894e-06	7050	Eubacteriumruminantiumgroup	TRUE	reported	9ky4Bg	0.0666	textfile	0.00317672	22.4609
14	52219066	rs10131724	C	A	-0.199832	0.0414577	2.38663e-06	5071	Eubacteriumruminantiumgroup	TRUE	reported	9ky4Bg	0.0636	textfile	0.00456081	23.2247
5	33897589	rs16891896	A	G	-0.174787	0.0390573	2.3812e-06	4753	Eubacteriumruminantiumgroup	TRUE	reported	9ky4Bg	0.0586	textfile	0.00419586	20.0185
8	138626268	rs7000472	G	A	-0.0762282	0.016523	4.06848e-06	7739	Eubacteriumruminantiumgroup	TRUE	reported	9ky4Bg	0.3618	textfile	0.00274268	21.2785
2	201610645	rs13025464	C	T	-0.0737077	0.0163786	6.96842e-06	7738	Eubacteriumruminantiumgroup	TRUE	reported	9ky4Bg	0.3827	textfile	0.00261042	20.247
2	71247578	rs2418654	T	C	-0.0748879	0.0165852	6.17247e-06	7314	Eubacteriumruminantiumgroup	TRUE	reported	9ky4Bg	0.4781	textfile	0.00277984	20.3829
1	197978281	rs6676699	T	G	-0.0888124	0.0196447	6.37979e-06	7708	Eubacteriumruminantiumgroup	TRUE	reported	9ky4Bg	0.2217	textfile	0.00264462	20.4335
12	63306003	rs73139629	C	A	-0.115098	0.0247909	5.36199e-06	7314	Eubacteriumruminantiumgroup	TRUE	reported	9ky4Bg	0.1322	textfile	0.00293843	21.5491
22	48749548	rs112375806	A	T	0.143141	0.0293757	5.82166e-06	7123	Eubacteriumruminantiumgroup	TRUE	reported	9ky4Bg	0.1074	textfile	0.00332233	23.7372
9	2539358	rs606117	G	A	0.0833243	0.018056	4.81639e-06	7263	Eubacteriumruminantiumgroup	TRUE	reported	9ky4Bg	0.332	textfile	0.00292357	21.2903
6	130030114	rs57340348	C	T	-0.0979429	0.0212166	4.93278e-06	7314	Eubacteriumruminantiumgroup	TRUE	reported	9ky4Bg	0.2147	textfile	0.0029052	21.3047
1	3044181	rs2817174	T	C	-0.0734306	0.0163687	7.8696e-06	7710	Eubacteriumruminantiumgroup	TRUE	reported	9ky4Bg	0.4294	textfile	0.00260339	20.1193
1	88523399	rs10923018	A	G	0.0726438	0.0160924	6.79541e-06	7739	Eubacteriumruminantiumgroup	TRUE	reported	9ky4Bg	0.4722	textfile	0.0026262	20.3724
15	61289622	rs11637981	T	G	-0.073258	0.0160888	5.43671e-06	7718	Eubacteriumruminantiumgroup	TRUE	reported	9ky4Bg	0.4841	textfile	0.00267913	20.7277
12	30360954	rs17519472	T	C	0.107804	0.0233984	4.70356e-06	7710	Eubacteriumruminantiumgroup	TRUE	reported	9ky4Bg	0.1541	textfile	0.00274569	21.222
6	11953633	rs209813	A	G	-0.103488	0.0236391	9.23146e-06	7264	Eubacteriumruminantiumgroup	TRUE	reported	9ky4Bg	0.166	textfile	0.00263148	19.1602
20	2308307	rs6048195	T	A	-0.0603594	0.011658	2.50324e-07	14839	Eubacteriumventriosumgroup	TRUE	reported	27G2qb	0.4791	textfile	0.00180324	26.803
20	50140919	rs73615400	C	T	-0.0956303	0.0193428	9.53613e-07	15146	Eubacteriumventriosumgroup	TRUE	reported	27G2qb	0.0905	textfile	0.00161122	24.4398
3	190223732	rs57199565	C	T	0.0783394	0.0160257	7.97037e-07	14913	Eubacteriumventriosumgroup	TRUE	reported	27G2qb	0.2406	textfile	0.0015998	23.8929
13	98785900	rs11617697	G	A	-0.143349	0.0286241	7.21757e-07	11497	Eubacteriumventriosumgroup	TRUE	reported	27G2qb	0.0477	textfile	0.00217667	25.0754
8	114445055	rs16884680	T	G	-0.0906428	0.0191909	1.73969e-06	15289	Eubacteriumventriosumgroup	TRUE	reported	27G2qb	0.1074	textfile	0.00145701	22.3059
18	22460785	rs12964517	A	G	0.0587198	0.0123453	2.07499e-06	15289	Eubacteriumventriosumgroup	TRUE	reported	27G2qb	0.3161	textfile	0.00147755	22.6207
12	52423996	rs876734	T	C	-0.0618696	0.0132532	2.88908e-06	14913	Eubacteriumventriosumgroup	TRUE	reported	27G2qb	0.2893	textfile	0.00145919	21.7898
14	44975510	rs3809430	C	T	-0.0548171	0.0118426	3.55317e-06	15287	Eubacteriumventriosumgroup	TRUE	reported	27G2qb	0.3479	textfile	0.00139962	21.4232
16	60348381	rs72783037	A	C	0.0658926	0.0143747	6.54762e-06	15286	Eubacteriumventriosumgroup	TRUE	reported	27G2qb	0.1869	textfile	0.00137273	21.0097
4	126371814	rs73849225	C	T	0.0975711	0.0224388	5.20909e-06	14573	Eubacteriumventriosumgroup	TRUE	reported	27G2qb	0.0795	textfile	0.00129578	18.9053
13	51938576	rs9316536	G	T	-0.0817111	0.0183121	7.83519e-06	15289	Eubacteriumventriosumgroup	TRUE	reported	27G2qb	0.1362	textfile	0.00130059	19.9081
14	51960625	rs35179274	T	C	-0.0627263	0.013786	5.75792e-06	15287	Eubacteriumventriosumgroup	TRUE	reported	27G2qb	0.2435	textfile	0.00135243	20.6999
1	147291928	rs78250280	A	G	0.0749762	0.0164404	3.35791e-06	14835	Eubacteriumventriosumgroup	TRUE	reported	27G2qb	0.1491	textfile	0.00139999	20.7951
1	109398264	rs66746423	T	C	0.0751501	0.0164978	6.11142e-06	14578	Eubacteriumventriosumgroup	TRUE	reported	27G2qb	0.1561	textfile	0.00142131	20.7465
2	203661779	rs6704822	G	A	0.0739179	0.0166705	6.6223e-06	15289	Eubacteriumventriosumgroup	TRUE	reported	27G2qb	0.1163	textfile	0.0012843	19.6583
3	107736434	rs13082419	T	C	-0.0715522	0.016137	9.55987e-06	14501	Eubacteriumventriosumgroup	TRUE	reported	27G2qb	0.17	textfile	0.00135399	19.6581
3	171895485	rs66830358	A	T	0.0528752	0.0117972	6.86917e-06	14913	Eubacteriumventriosumgroup	TRUE	reported	27G2qb	0.4175	textfile	0.00134522	20.0857
20	57995506	rs17830032	A	G	-0.160597	0.0310515	2.38893e-07	9527	Eubacteriumxylanophilumgroup	TRUE	reported	kuGrR9	0.0537	textfile	0.00279988	26.7437
7	43566344	rs13239072	A	G	0.0687427	0.0142728	1.81783e-06	13307	Eubacteriumxylanophilumgroup	TRUE	reported	kuGrR9	0.2753	textfile	0.00174019	23.1936
17	66689958	rs79582700	G	C	-0.0951677	0.0199969	2.40981e-06	13256	Eubacteriumxylanophilumgroup	TRUE	reported	kuGrR9	0.1074	textfile	0.00170569	22.6458
19	8255478	rs12980122	G	C	-0.108274	0.0238257	5.01935e-06	12039	Eubacteriumxylanophilumgroup	TRUE	reported	kuGrR9	0.0845	textfile	0.00171245	20.6481
16	84790559	rs2012708	G	A	0.0573202	0.0126905	6.5254e-06	13306	Eubacteriumxylanophilumgroup	TRUE	reported	kuGrR9	0.3638	textfile	0.0015309	20.3983
11	131009660	rs2213117	G	T	0.0877797	0.0189012	4.21329e-06	12878	Eubacteriumxylanophilumgroup	TRUE	reported	kuGrR9	0.161	textfile	0.00167199	21.5646
14	73181783	rs10140184	C	A	0.0576795	0.012599	4.95862e-06	12930	Eubacteriumxylanophilumgroup	TRUE	reported	kuGrR9	0.4125	textfile	0.00161834	20.9558
1	22627266	rs10917203	C	A	0.0612633	0.0130917	3.15155e-06	12930	Eubacteriumxylanophilumgroup	TRUE	reported	kuGrR9	0.335	textfile	0.00169074	21.8949
16	73696771	rs112176119	T	C	-0.113455	0.0245762	3.32766e-06	12199	Eubacteriumxylanophilumgroup	TRUE	reported	kuGrR9	0.0646	textfile	0.00174397	21.3084
9	130498120	rs1999224	T	G	-0.0949051	0.0203503	3.75492e-06	13309	Eubacteriumxylanophilumgroup	TRUE	reported	kuGrR9	0.0885	textfile	0.00163149	21.7457
4	87891938	rs75586835	G	A	-0.114498	0.0263455	9.38708e-06	12550	Eubacteriumxylanophilumgroup	TRUE	reported	kuGrR9	0.0666	textfile	0.00150274	18.8847
1	246780557	rs4654122	G	C	0.0553508	0.0123588	7.19609e-06	13309	Eubacteriumxylanophilumgroup	TRUE	reported	kuGrR9	0.4394	textfile	0.00150486	20.0554
12	83502773	rs12320842	G	C	0.094833	0.0163962	7.56951e-09	17638	Faecalibacterium	TRUE	reported	xaem9O	0.1322	textfile	0.00189304	33.4489
6	131587157	rs6910935	G	A	0.134864	0.0277032	1.37848e-06	12640	Faecalibacterium	TRUE	reported	xaem9O	0.0537	textfile	0.00187142	23.6954
14	64044097	rs1271565	T	C	-0.0576251	0.0119649	1.30169e-06	17638	Faecalibacterium	TRUE	reported	xaem9O	0.2724	textfile	0.00131336	23.1929
16	6099863	rs75499067	T	C	0.227585	0.0465522	1.76448e-06	4526	Faecalibacterium	TRUE	reported	xaem9O	0.0636	textfile	0.00525295	23.8899
13	53567017	rs9536330	C	T	-0.048317	0.010797	5.33258e-06	18082	Faecalibacterium	TRUE	reported	xaem9O	0.4085	textfile	0.00110628	20.0237
15	47404021	rs28376661	G	C	0.0504817	0.0109368	3.66454e-06	18087	Faecalibacterium	TRUE	reported	xaem9O	0.3738	textfile	0.00117655	21.303
1	245267339	rs10927394	T	G	-0.232262	0.0512364	7.01885e-06	3495	Faecalibacterium	TRUE	reported	xaem9O	0.0268	textfile	0.00584529	20.5376
2	37125235	rs114946999	T	C	-0.0861565	0.01896	5.69574e-06	15673	Faecalibacterium	TRUE	reported	xaem9O	0.0984	textfile	0.00131575	20.6463
1	111036827	rs79656633	C	T	0.145631	0.0323019	8.13557e-06	9080	Faecalibacterium	TRUE	reported	xaem9O	0.1054	textfile	0.00223354	20.3215
10	128614990	rs61875484	G	C	0.0817953	0.018369	9.18015e-06	16718	Faecalibacterium	TRUE	reported	xaem9O	0.0905	textfile	0.00118464	19.8259
1	14201546	rs12753492	C	A	0.0641305	0.0149933	8.80273e-06	17525	Faecalibacterium	TRUE	reported	xaem9O	0.1491	textfile	0.00104285	18.2929
21	39027901	rs2835874	C	T	-0.0866356	0.0196496	7.54405e-06	17567	Faecalibacterium	TRUE	reported	xaem9O	0.0696	textfile	0.00110537	19.4374
8	38593645	rs11776390	C	T	-0.078354	0.017183	6.39675e-06	16718	Faecalibacterium	TRUE	reported	xaem9O	0.0895	textfile	0.00124222	20.7907
3	3556826	rs9852893	G	C	0.0657834	0.0129056	3.87539e-07	14184	FamilyXIIIAD3011group	TRUE	reported	x7AH37	0.2565	textfile	0.00182844	25.9785
20	4618639	rs62200412	T	C	-0.0800851	0.0163834	5.80219e-07	13661	FamilyXIIIAD3011group	TRUE	reported	x7AH37	0.171	textfile	0.00174603	23.8908
1	240694163	rs16840310	G	A	-0.0608052	0.0122149	6.75113e-07	14201	FamilyXIIIAD3011group	TRUE	reported	x7AH37	0.3718	textfile	0.00174191	24.7765
1	192019835	rs72730932	A	C	-0.0899559	0.0177107	6.88766e-07	13102	FamilyXIIIAD3011group	TRUE	reported	x7AH37	0.164	textfile	0.00196516	25.7943
15	58683697	rs16940167	T	C	0.0732552	0.0159898	3.90837e-06	14201	FamilyXIIIAD3011group	TRUE	reported	x7AH37	0.169	textfile	0.00147581	20.986
7	28603985	rs17156849	A	G	-0.112891	0.0245292	4.19171e-06	13352	FamilyXIIIAD3011group	TRUE	reported	x7AH37	0.0626	textfile	0.00158385	21.178
16	16006242	rs62029761	G	A	0.128753	0.0276002	3.89083e-06	9655	FamilyXIIIAD3011group	TRUE	reported	x7AH37	0.0676	textfile	0.00224885	21.757
4	38917830	rs11736617	A	G	-0.0759493	0.0172101	9.02048e-06	13778	FamilyXIIIAD3011group	TRUE	reported	x7AH37	0.1203	textfile	0.00141151	19.4724
12	18127597	rs12812672	C	T	-0.096065	0.020828	2.55807e-06	13565	FamilyXIIIAD3011group	TRUE	reported	x7AH37	0.0736	textfile	0.00156579	21.2701
6	32695336	rs9276029	G	A	-0.0811384	0.0185669	8.92766e-06	13566	FamilyXIIIAD3011group	TRUE	reported	x7AH37	0.168	textfile	0.00140577	19.0947
15	40047706	rs12911842	T	A	-0.0811976	0.0183335	6.90824e-06	14125	FamilyXIIIAD3011group	TRUE	reported	x7AH37	0.1243	textfile	0.00138676	19.6125
5	14159925	rs149302	C	T	-0.0645635	0.0143225	7.4818e-06	14192	FamilyXIIIAD3011group	TRUE	reported	x7AH37	0.2127	textfile	0.00142979	20.3178
3	29811865	rs9837139	G	A	0.10752	0.0240482	8.70808e-06	13527	FamilyXIIIAD3011group	TRUE	reported	x7AH37	0.0815	textfile	0.00147562	19.9872
9	136678954	rs739451	T	C	0.0649589	0.0147534	7.8781e-06	14197	FamilyXIIIAD3011group	TRUE	reported	x7AH37	0.1759	textfile	0.00136365	19.3834
2	74195551	rs11126423	T	C	0.0904399	0.0196301	5.91249e-06	13735	FamilyXIIIAD3011group	TRUE	reported	x7AH37	0.1133	textfile	0.00154303	21.2232
3	188224096	rs1426266	C	T	-0.0665521	0.0137151	1.24935e-06	12751	FamilyXIIIUCG001	TRUE	reported	DVpMwN	0.2962	textfile	0.00184324	23.5429
1	85228325	rs12049454	C	T	-0.0647298	0.0134065	1.17378e-06	12748	FamilyXIIIUCG001	TRUE	reported	DVpMwN	0.3012	textfile	0.00182532	23.3081
1	183503664	rs3842897	A	G	-0.112639	0.0242751	5.19705e-06	12407	FamilyXIIIUCG001	TRUE	reported	DVpMwN	0.0646	textfile	0.00173236	21.5272
15	25151194	rs116979587	A	T	-0.121679	0.0260821	3.04638e-06	11989	FamilyXIIIUCG001	TRUE	reported	DVpMwN	0.0706	textfile	0.00181207	21.7608
6	76598635	rs62414802	T	C	-0.0611904	0.013457	4.29181e-06	12750	FamilyXIIIUCG001	TRUE	reported	DVpMwN	0.2982	textfile	0.00161904	20.673
21	45153079	rs2276529	G	C	-0.0759406	0.0165099	5.35677e-06	12748	FamilyXIIIUCG001	TRUE	reported	DVpMwN	0.1859	textfile	0.0016569	21.1539
17	33761027	rs112362903	G	A	-0.149047	0.0333271	7.8777e-06	8579	FamilyXIIIUCG001	TRUE	reported	DVpMwN	0.0427	textfile	0.00232596	19.9963
17	78223817	rs8076666	G	A	0.088655	0.0198094	8.0183e-06	12265	FamilyXIIIUCG001	TRUE	reported	DVpMwN	0.1362	textfile	0.00163037	20.0259
11	94681786	rs7119679	A	G	-0.0809085	0.0174782	3.52494e-06	12445	FamilyXIIIUCG001	TRUE	reported	DVpMwN	0.1501	textfile	0.00171891	21.4252
3	45479090	rs76463770	G	A	0.19313	0.0419866	3.77476e-06	5651	FamilyXIIIUCG001	TRUE	reported	DVpMwN	0.0517	textfile	0.00373017	21.1506
1	77887835	rs12030302	G	A	-0.0692276	0.0137467	5.6084e-07	10805	Flavonifractor	TRUE	reported	weQQtE	0.4911	textfile	0.00234163	25.356
10	32381186	rs806808	C	T	0.0667272	0.0136557	1.17972e-06	10801	Flavonifractor	TRUE	reported	weQQtE	0.4761	textfile	0.00220573	23.8723
11	44849689	rs34066017	G	A	0.0764294	0.0159789	1.52086e-06	10705	Flavonifractor	TRUE	reported	weQQtE	0.2455	textfile	0.00213261	22.8741
1	237351354	rs11811696	C	T	-0.116063	0.0241012	2.07346e-06	10221	Flavonifractor	TRUE	reported	weQQtE	0.1103	textfile	0.00226377	23.1859
16	6696929	rs11642826	C	G	0.14686	0.0325191	6.64895e-06	8151	Flavonifractor	TRUE	reported	weQQtE	0.0636	textfile	0.00249595	20.3904
5	168218403	rs114873521	T	C	-0.130067	0.0294087	7.12522e-06	9156	Flavonifractor	TRUE	reported	weQQtE	0.0765	textfile	0.00213181	19.5563
2	50201547	rs6761463	C	G	-0.083392	0.0184596	8.10902e-06	10805	Flavonifractor	TRUE	reported	weQQtE	0.165	textfile	0.00188521	20.4043
1	102287083	rs12038887	G	C	0.0942719	0.0211646	9.37203e-06	10583	Flavonifractor	TRUE	reported	weQQtE	0.1093	textfile	0.00187121	19.8364
1	24927625	rs4378146	C	A	-0.0616691	0.0125259	7.20451e-07	17384	Fusicatenibacter	TRUE	reported	uw5VZo	0.2416	textfile	0.0013924	24.2364
5	29595000	rs62353480	G	A	-0.0701397	0.0145589	1.56768e-06	16119	Fusicatenibacter	TRUE	reported	uw5VZo	0.171	textfile	0.00143783	23.2069
3	64252803	rs704418	C	T	0.0739124	0.0151073	7.77428e-07	16626	Fusicatenibacter	TRUE	reported	uw5VZo	0.1859	textfile	0.00143764	23.9337
8	15360718	rs2132128	A	G	-0.0771914	0.0160344	1.07686e-06	17370	Fusicatenibacter	TRUE	reported	uw5VZo	0.165	textfile	0.00133245	23.1729
18	10370596	rs206581	G	A	-0.0568339	0.0127894	8.95756e-06	17384	Fusicatenibacter	TRUE	reported	uw5VZo	0.2087	textfile	0.00113467	19.7453
2	226649570	rs62187631	C	T	-0.0710571	0.015924	4.54526e-06	16522	Fusicatenibacter	TRUE	reported	uw5VZo	0.1402	textfile	0.00120372	19.9094
10	112177119	rs2025938	A	G	-0.0967298	0.0205426	2.98832e-06	15626	Fusicatenibacter	TRUE	reported	uw5VZo	0.0765	textfile	0.00141693	22.1695
10	120447429	rs3303	C	T	-0.0953657	0.020407	3.93891e-06	16877	Fusicatenibacter	TRUE	reported	uw5VZo	0.0765	textfile	0.00129232	21.8361
9	130371107	rs2039204	A	T	-0.0497415	0.0107941	3.94178e-06	17383	Fusicatenibacter	TRUE	reported	uw5VZo	0.4314	textfile	0.00122013	21.233
15	88353215	rs8028026	G	A	-0.0792146	0.0180505	8.0633e-06	16522	Fusicatenibacter	TRUE	reported	uw5VZo	0.0915	textfile	0.0011643	19.2566
17	70721782	rs1864685	C	A	-0.0494799	0.0108105	4.96161e-06	17374	Fusicatenibacter	TRUE	reported	uw5VZo	0.4652	textfile	0.00120433	20.9468
2	5532793	rs792108	C	T	-0.0508345	0.0113843	8.49535e-06	16978	Fusicatenibacter	TRUE	reported	uw5VZo	0.3539	textfile	0.00117302	19.9366
7	148856720	rs60254196	G	A	-0.0492427	0.0109365	5.46739e-06	16978	Fusicatenibacter	TRUE	reported	uw5VZo	0.5408	textfile	0.00119268	20.2711
17	70697344	rs9905659	A	G	-0.061617	0.0136576	7.30993e-06	17384	Fusicatenibacter	TRUE	reported	uw5VZo	0.1879	textfile	0.00116949	20.3518
16	73821805	rs8063430	C	T	-0.104026	0.022217	4.9289e-06	15552	Fusicatenibacter	TRUE	reported	uw5VZo	0.0596	textfile	0.00140773	21.9211
20	25257001	rs6515626	A	G	0.141575	0.0313559	7.28654e-06	7796	Fusicatenibacter	TRUE	reported	uw5VZo	0.0616	textfile	0.00260813	20.3809
21	42681392	rs10439674	G	A	-0.0572129	0.0130007	7.68485e-06	17381	Fusicatenibacter	TRUE	reported	uw5VZo	0.2018	textfile	0.00111301	19.3645
20	55937366	rs167879	T	C	-0.0659543	0.0148763	5.86893e-06	16542	Fusicatenibacter	TRUE	reported	uw5VZo	0.167	textfile	0.00118685	19.6538
12	58658311	rs73103914	G	A	-0.0597324	0.0134458	8.29563e-06	17384	Fusicatenibacter	TRUE	reported	uw5VZo	0.1779	textfile	0.00113398	19.7333
3	187450354	rs76287110	T	A	-0.242965	0.0466177	1.67486e-07	3483	Gordonibacter	TRUE	reported	fwJbry	0.0706	textfile	0.00773851	27.1479
12	29024534	rs7294633	T	C	0.12867	0.0249946	3.43763e-07	3723	Gordonibacter	TRUE	reported	fwJbry	0.3509	textfile	0.00706786	26.4867
17	10148653	rs7220558	T	A	0.116884	0.0234834	6.70634e-07	3723	Gordonibacter	TRUE	reported	fwJbry	0.4324	textfile	0.00661024	24.7604
7	47144505	rs71545975	G	A	-0.153972	0.0338918	7.03944e-06	3556	Gordonibacter	TRUE	reported	fwJbry	0.173	textfile	0.00577059	20.6277
4	8142607	rs35042269	A	C	-0.180293	0.0403296	8.10852e-06	3595	Gordonibacter	TRUE	reported	fwJbry	0.1889	textfile	0.00552842	19.974
4	136768501	rs72714787	A	C	0.181405	0.0377102	1.42889e-06	3723	Gordonibacter	TRUE	reported	fwJbry	0.1044	textfile	0.00617727	23.1285
7	136937189	rs322296	A	G	0.17869	0.037722	4.02422e-06	3595	Gordonibacter	TRUE	reported	fwJbry	0.1193	textfile	0.0062031	22.4268
1	83136096	rs72939513	G	A	-0.21399	0.0490592	7.98199e-06	3435	Gordonibacter	TRUE	reported	fwJbry	0.0537	textfile	0.00550832	19.0148
1	210628449	rs3765837	G	T	-0.190729	0.0433608	7.16906e-06	3556	Gordonibacter	TRUE	reported	fwJbry	0.0785	textfile	0.0054115	19.3371
2	30158494	rs13412653	C	A	0.107597	0.0239228	8.61141e-06	3723	Gordonibacter	TRUE	reported	fwJbry	0.3539	textfile	0.00540424	20.2184
7	129433205	rs117347059	C	G	-0.128261	0.0285123	9.16713e-06	3684	Gordonibacter	TRUE	reported	fwJbry	0.2068	textfile	0.00546295	20.2251
17	52957210	rs16955299	A	G	-0.196423	0.0433538	6.37019e-06	3572	Gordonibacter	TRUE	reported	fwJbry	0.0835	textfile	0.00571387	20.5157
9	88787144	rs4596722	G	A	0.102908	0.0231571	9.0568e-06	3723	Gordonibacter	TRUE	reported	fwJbry	0.4761	textfile	0.00527645	19.7378
7	18970607	rs768830	A	G	0.149852	0.0333315	7.75583e-06	3723	Gordonibacter	TRUE	reported	fwJbry	0.1292	textfile	0.00539976	20.2016
12	131024079	rs61934597	T	C	-0.172495	0.0388567	8.36672e-06	3684	Gordonibacter	TRUE	reported	fwJbry	0.0755	textfile	0.00532087	19.6962
6	129224488	rs12191680	G	C	0.106544	0.0200323	1.46913e-07	9115	Haemophilus	TRUE	reported	1EBbmS	0.165	textfile	0.00309383	28.2815
6	55448491	rs9382510	T	C	-0.093521	0.0172649	7.12051e-08	9117	Haemophilus	TRUE	reported	1EBbmS	0.2455	textfile	0.00320808	29.3358
13	36104947	rs9574096	T	A	-0.0736375	0.0155227	2.1802e-06	9118	Haemophilus	TRUE	reported	1EBbmS	0.3618	textfile	0.00246202	22.4992
10	94306385	rs76022354	T	C	0.244638	0.0505504	1.83031e-06	3618	Haemophilus	TRUE	reported	1EBbmS	0.0328	textfile	0.0064317	23.4076
16	48742489	rs111582866	A	G	-0.124265	0.026016	1.27347e-06	8370	Haemophilus	TRUE	reported	1EBbmS	0.1014	textfile	0.00271839	22.8095
17	64535013	rs9895850	C	T	-0.192957	0.0416755	2.1406e-06	4592	Haemophilus	TRUE	reported	1EBbmS	0.0497	textfile	0.00464659	21.4274
12	115493337	rs35509	A	G	0.128249	0.0268779	2.00952e-06	8430	Haemophilus	TRUE	reported	1EBbmS	0.0785	textfile	0.0026935	22.7622
9	105650242	rs78909003	C	T	-0.246256	0.0503924	1.66745e-06	3559	Haemophilus	TRUE	reported	1EBbmS	0.0497	textfile	0.00666516	23.867
6	8350917	rs9328464	C	T	0.0723095	0.0148799	1.42269e-06	9119	Haemophilus	TRUE	reported	1EBbmS	0.492	textfile	0.00258296	23.6098
22	26891808	rs4822728	C	T	0.0705861	0.0151388	3.47849e-06	9119	Haemophilus	TRUE	reported	1EBbmS	0.4374	textfile	0.00237835	21.7351
11	9951672	rs10840326	G	C	-0.0677384	0.0151463	7.36533e-06	8888	Haemophilus	TRUE	reported	1EBbmS	0.4433	textfile	0.00224532	19.9968
13	85114550	rs12876183	A	T	0.0749201	0.016711	9.6249e-06	9110	Haemophilus	TRUE	reported	1EBbmS	0.2753	textfile	0.0022015	20.0955
9	78752170	rs10781340	A	G	0.0948915	0.0203221	4.32266e-06	9037	Haemophilus	TRUE	reported	1EBbmS	0.166	textfile	0.00240684	21.7983
7	24360361	rs56310940	C	G	-0.108393	0.0247052	7.23232e-06	9119	Haemophilus	TRUE	reported	1EBbmS	0.0825	textfile	0.00210652	19.2457
6	163603171	rs761624	G	C	0.0959801	0.0179537	1.37775e-07	7706	Holdemanella	TRUE	reported	PMV6aa	0.3082	textfile	0.00369502	28.572
6	4148609	rs607782	C	T	-0.0854214	0.0172515	7.19447e-07	7456	Holdemanella	TRUE	reported	PMV6aa	0.3817	textfile	0.00327754	24.5111
10	4494630	rs75764681	C	T	-0.283103	0.0598999	1.94273e-06	3003	Holdemanella	TRUE	reported	PMV6aa	0.0626	textfile	0.0073835	22.3227
19	15020095	rs73011279	C	T	-0.0961669	0.0199336	1.36046e-06	7456	Holdemanella	TRUE	reported	PMV6aa	0.2078	textfile	0.00311185	23.2681
9	105004835	rs4541991	C	T	-0.0927334	0.0194435	2.10094e-06	7657	Holdemanella	TRUE	reported	PMV6aa	0.2356	textfile	0.00296195	22.7411
7	14728950	rs1830029	G	C	-0.0954096	0.021093	5.34728e-06	7456	Holdemanella	TRUE	reported	PMV6aa	0.1799	textfile	0.00273659	20.4545
4	71000791	rs12513188	A	G	0.0903906	0.0195276	4.6548e-06	7700	Holdemanella	TRUE	reported	PMV6aa	0.2217	textfile	0.00277492	21.4208
10	125021315	rs12415649	C	G	0.0839384	0.0190567	7.87995e-06	7662	Holdemanella	TRUE	reported	PMV6aa	0.2376	textfile	0.00252573	19.396
1	65153340	rs1926302	A	G	-0.107972	0.0231421	7.50141e-06	7702	Holdemanella	TRUE	reported	PMV6aa	0.1531	textfile	0.0028183	21.7622
13	50932063	rs17586763	C	T	-0.227285	0.0510135	7.71949e-06	3817	Holdemanella	TRUE	reported	PMV6aa	0.0179	textfile	0.00517363	19.84
19	43851935	rs8113760	A	G	0.078999	0.01734	4.62395e-06	7456	Holdemanella	TRUE	reported	PMV6aa	0.3519	textfile	0.00277606	20.7504
8	138623633	rs34187114	A	C	-0.104505	0.022601	5.13495e-06	7704	Holdemanella	TRUE	reported	PMV6aa	0.166	textfile	0.0027676	21.3752
3	85392882	rs35228298	A	G	0.0934832	0.0202886	7.29849e-06	7456	Holdemanella	TRUE	reported	PMV6aa	0.2465	textfile	0.00283938	21.225
19	7668225	rs62113381	C	T	-0.105447	0.0232029	5.53879e-06	7310	Holdemanella	TRUE	reported	PMV6aa	0.159	textfile	0.00281736	20.6474
11	18768068	rs1867876	C	T	0.0842919	0.0162192	2.7388e-07	9109	Holdemania	TRUE	reported	ieA7r1	0.2942	textfile	0.00295636	27.0034
6	105737322	rs9500080	T	C	0.0926764	0.0178886	4.08515e-07	9106	Holdemania	TRUE	reported	ieA7r1	0.2346	textfile	0.00293886	26.8343
20	3839754	rs6133067	C	T	0.0910829	0.0178561	5.16929e-07	8863	Holdemania	TRUE	reported	ieA7r1	0.3111	textfile	0.00292716	26.0137
12	39589195	rs150096134	A	T	0.162139	0.0332089	2.37767e-06	6906	Holdemania	TRUE	reported	ieA7r1	0.0626	textfile	0.00343988	23.8309
14	102553414	rs41438744	G	C	-0.12487	0.0270129	2.44434e-06	8839	Holdemania	TRUE	reported	ieA7r1	0.0726	textfile	0.0024117	21.3637
5	77388406	rs77293403	G	A	0.164556	0.0341775	1.77466e-06	7585	Holdemania	TRUE	reported	ieA7r1	0.0457	textfile	0.00304698	23.1758
10	129908282	rs80149660	T	C	-0.232987	0.0519183	6.04217e-06	3283	Holdemania	TRUE	reported	ieA7r1	0.0586	textfile	0.00609673	20.1261
13	81685543	rs116500994	T	G	-0.13755	0.0293386	2.34479e-06	8432	Holdemania	TRUE	reported	ieA7r1	0.0517	textfile	0.00260006	21.9757
17	76443497	rs55888180	G	C	0.128671	0.0282795	5.89194e-06	8464	Holdemania	TRUE	reported	ieA7r1	0.0875	textfile	0.00243996	20.6974
5	106209093	rs4146507	T	C	0.079488	0.0177002	7.22973e-06	9108	Holdemania	TRUE	reported	ieA7r1	0.2217	textfile	0.00220934	20.1628
15	93110222	rs111745969	G	A	0.120677	0.0265781	3.70776e-06	8233	Holdemania	TRUE	reported	ieA7r1	0.0795	textfile	0.00249779	20.6108
8	123973840	rs113593397	G	A	-0.128935	0.0282526	9.35728e-06	8296	Holdemania	TRUE	reported	ieA7r1	0.1024	textfile	0.00250417	20.8218
10	115332413	rs10885477	C	T	-0.135137	0.0301894	8.59833e-06	8690	Holdemania	TRUE	reported	ieA7r1	0.0616	textfile	0.00230047	20.0325
13	70856516	rs9529719	C	T	0.074038	0.0160494	5.96669e-06	9107	Holdemania	TRUE	reported	ieA7r1	0.325	textfile	0.00233131	21.2762
3	60615680	rs967319	C	T	0.0788638	0.0176744	8.38155e-06	9108	Holdemania	TRUE	reported	ieA7r1	0.2465	textfile	0.0021812	19.9054
7	38292857	rs12701617	G	A	-0.0660617	0.0149427	9.51844e-06	9106	Holdemania	TRUE	reported	ieA7r1	0.4583	textfile	0.00214183	19.541
7	63323145	rs73139538	A	G	-0.148594	0.0327469	7.77178e-06	8095	Holdemania	TRUE	reported	ieA7r1	0.0527	textfile	0.00253711	20.5851
17	26789271	rs11080063	A	G	-0.0665238	0.0149837	6.66887e-06	9103	Holdemania	TRUE	reported	ieA7r1	0.4662	textfile	0.00216068	19.7069
11	77901287	rs901099	G	T	-0.12718	0.0250924	6.52858e-07	3647	Howardella	TRUE	reported	XZF0Br	0.3121	textfile	0.0069947	25.6753
18	43206985	rs1484873	G	A	-0.227831	0.046335	2.55918e-06	3608	Howardella	TRUE	reported	XZF0Br	0.0686	textfile	0.00665642	24.1639
7	133154356	rs17167098	A	G	-0.169366	0.0352068	1.12323e-06	3586	Howardella	TRUE	reported	XZF0Br	0.1133	textfile	0.00641201	23.1289
4	169178315	rs609430	G	T	-0.112045	0.0239328	3.34484e-06	3798	Howardella	TRUE	reported	XZF0Br	0.339	textfile	0.00573782	21.9065
7	93527414	rs36081916	C	T	-0.18123	0.0402987	4.7004e-06	3216	Howardella	TRUE	reported	XZF0Br	0.1113	textfile	0.00624939	20.2119
17	17253288	rs12452946	G	A	-0.105833	0.0228941	3.80393e-06	3800	Howardella	TRUE	reported	XZF0Br	0.501	textfile	0.00559213	21.3584
1	72972799	rs61771805	T	A	-0.136779	0.0296811	4.0274e-06	3612	Howardella	TRUE	reported	XZF0Br	0.1869	textfile	0.00584498	21.2244
18	60125134	rs672217	A	G	0.164146	0.0349993	3.52468e-06	3611	Howardella	TRUE	reported	XZF0Br	0.1412	textfile	0.00605447	21.9837
2	218819396	rs3791893	G	A	0.147035	0.034023	9.49716e-06	3795	Howardella	TRUE	reported	XZF0Br	0.1233	textfile	0.00489727	18.6668
15	98476920	rs10048062	T	C	-0.147352	0.0336531	8.58873e-06	3800	Howardella	TRUE	reported	XZF0Br	0.1074	textfile	0.00501988	19.1617
14	95452797	rs2154047	A	C	-0.192557	0.0420093	9.97042e-06	3623	Howardella	TRUE	reported	XZF0Br	0.0676	textfile	0.00576564	20.9985
4	166058998	rs13128780	C	T	-0.149725	0.0312777	1.74998e-06	3999	Hungatella	TRUE	reported	QJkyKb	0.1451	textfile	0.00569753	22.9035
15	89577376	rs72759041	T	G	-0.126025	0.0282242	3.86095e-06	3910	Hungatella	TRUE	reported	QJkyKb	0.2346	textfile	0.00507322	19.9272
5	58424440	rs10044993	A	C	0.139547	0.0316748	8.06668e-06	4209	Hungatella	TRUE	reported	QJkyKb	0.1173	textfile	0.00459025	19.4002
8	14853525	rs13249325	G	T	-0.100023	0.0225883	9.69162e-06	4209	Hungatella	TRUE	reported	QJkyKb	0.3668	textfile	0.00463693	19.5984
14	95973619	rs17092615	A	G	0.152235	0.0337867	7.37677e-06	4009	Hungatella	TRUE	reported	QJkyKb	0.1243	textfile	0.00503854	20.2917
4	14324623	rs10805326	A	G	0.0775151	0.0139665	3.54544e-08	12303	Intestinibacter	TRUE	reported	ZwFFl0	0.2783	textfile	0.00249748	30.7984
15	92446683	rs4327025	A	G	-0.0810346	0.0154397	1.64326e-07	12303	Intestinibacter	TRUE	reported	ZwFFl0	0.1948	textfile	0.002234	27.5419
11	125663184	rs478972	C	T	-0.142681	0.0297116	1.81991e-06	10333	Intestinibacter	TRUE	reported	ZwFFl0	0.0596	textfile	0.00222682	23.0566
5	159686256	rs6875660	T	C	0.0890455	0.0193905	3.05781e-06	12293	Intestinibacter	TRUE	reported	ZwFFl0	0.1233	textfile	0.00171255	21.0851
9	21502923	rs16938435	C	T	-0.112189	0.0235439	1.80097e-06	12303	Intestinibacter	TRUE	reported	ZwFFl0	0.0606	textfile	0.00184217	22.7023
20	61325223	rs6062862	G	A	0.0924508	0.0204658	6.67984e-06	12189	Intestinibacter	TRUE	reported	ZwFFl0	0.0944	textfile	0.00167136	20.4029
16	5993076	rs118030283	A	G	-0.151829	0.0324471	2.67439e-06	8830	Intestinibacter	TRUE	reported	ZwFFl0	0.0378	textfile	0.00247355	21.8907
12	97928437	rs11109097	T	C	0.0624272	0.0138539	5.49484e-06	11886	Intestinibacter	TRUE	reported	ZwFFl0	0.3121	textfile	0.0017054	20.3016
6	10303945	rs9348442	T	C	0.099082	0.0221625	6.25936e-06	12303	Intestinibacter	TRUE	reported	ZwFFl0	0.0875	textfile	0.00162194	19.9839
5	148846426	rs447950	G	A	0.0628342	0.0136652	5.63911e-06	12303	Intestinibacter	TRUE	reported	ZwFFl0	0.2992	textfile	0.00171554	21.1391
6	170918194	rs62430350	C	T	0.151096	0.0351476	6.84229e-06	7650	Intestinibacter	TRUE	reported	ZwFFl0	0.0577	textfile	0.00240992	18.4756
4	179361262	rs2702387	G	A	0.0608559	0.0132145	4.25994e-06	12291	Intestinibacter	TRUE	reported	ZwFFl0	0.3519	textfile	0.00172252	21.2046
3	70657785	rs68093214	T	C	0.0662258	0.0149877	9.25769e-06	11886	Intestinibacter	TRUE	reported	ZwFFl0	0.2575	textfile	0.00163996	19.5213
11	127703160	rs2098844	T	C	-0.0575295	0.0128416	6.78879e-06	12291	Intestinibacter	TRUE	reported	ZwFFl0	0.4245	textfile	0.00163023	20.0667
2	20054971	rs893394	A	G	0.0583322	0.0130729	7.85038e-06	11886	Intestinibacter	TRUE	reported	ZwFFl0	0.4195	textfile	0.00167227	19.9066
10	13124513	rs11258178	G	A	0.0660742	0.0134139	6.98195e-07	11766	Intestinimonas	TRUE	reported	k2jVG0	0.4145	textfile	0.00205793	24.2595
11	94364293	rs12226153	G	A	-0.151142	0.0306922	5.12171e-07	9023	Intestinimonas	TRUE	reported	k2jVG0	0.0616	textfile	0.0026804	24.2449
16	58818770	rs4784055	C	T	-0.175324	0.038599	8.71812e-07	3193	Intestinimonas	TRUE	reported	k2jVG0	0.0557	textfile	0.00641998	20.6185
2	6514088	rs716604	G	A	0.0818068	0.0165992	8.5663e-07	12090	Intestinimonas	TRUE	reported	k2jVG0	0.1879	textfile	0.00200496	24.2846
16	85327902	rs2930225	T	G	0.0729524	0.0152948	1.34622e-06	12003	Intestinimonas	TRUE	reported	k2jVG0	0.2584	textfile	0.00189181	22.7466
3	10611142	rs62240188	A	G	0.130074	0.0267179	2.20308e-06	10252	Intestinimonas	TRUE	reported	k2jVG0	0.0686	textfile	0.00230655	23.6968
5	17209391	rs2731794	T	C	0.120632	0.0257529	1.91744e-06	11079	Intestinimonas	TRUE	reported	k2jVG0	0.0596	textfile	0.00197657	21.9379
15	93819735	rs7170984	C	T	-0.0658116	0.0140767	2.98356e-06	12090	Intestinimonas	TRUE	reported	k2jVG0	0.2903	textfile	0.00180464	21.8539
7	66890843	rs10262702	C	T	0.0918017	0.0194885	2.06073e-06	11766	Intestinimonas	TRUE	reported	k2jVG0	0.1292	textfile	0.00188234	22.1857
1	43767569	rs12566247	A	T	0.0637084	0.0135355	2.19054e-06	12076	Intestinimonas	TRUE	reported	k2jVG0	0.3479	textfile	0.00183115	22.1498
7	22007303	rs1859797	A	G	0.060368	0.0131793	4.12235e-06	11766	Intestinimonas	TRUE	reported	k2jVG0	0.504	textfile	0.00178004	20.9777
8	3763540	rs17067892	T	C	0.107194	0.0250013	6.37926e-06	11544	Intestinimonas	TRUE	reported	k2jVG0	0.0765	textfile	0.00158988	18.3797
2	140898088	rs72982915	T	C	0.183158	0.0402743	4.91157e-06	5591	Intestinimonas	TRUE	reported	k2jVG0	0.0457	textfile	0.00368555	20.6748
4	114608814	rs994794	C	G	-0.141905	0.0315074	7.30503e-06	9250	Intestinimonas	TRUE	reported	k2jVG0	0.0398	textfile	0.00218815	20.2804
20	6218922	rs4113676	C	A	-0.218507	0.0490152	7.41635e-06	3170	Intestinimonas	TRUE	reported	k2jVG0	0.0616	textfile	0.00623011	19.8607
3	17187502	rs9823439	C	T	-0.0581947	0.0131455	9.85876e-06	11766	Intestinimonas	TRUE	reported	k2jVG0	0.4414	textfile	0.00166289	19.5948
6	155737906	rs62427239	A	C	0.162658	0.0367647	9.40505e-06	6385	Intestinimonas	TRUE	reported	k2jVG0	0.0457	textfile	0.00305632	19.5683
3	150620956	rs2276760	G	A	-0.0685234	0.0152546	7.84062e-06	12081	Intestinimonas	TRUE	reported	k2jVG0	0.2197	textfile	0.00166744	20.1746
6	67200802	rs6934519	T	C	0.0692373	0.0151154	8.56956e-06	12089	Intestinimonas	TRUE	reported	k2jVG0	0.2753	textfile	0.00173261	20.9784
13	23343542	rs1000888	G	C	-0.0585038	0.013219	9.71299e-06	12090	Intestinimonas	TRUE	reported	k2jVG0	0.3956	textfile	0.00161749	19.5838
20	19300846	rs6112314	C	A	-0.0561715	0.0108174	2.43212e-07	17842	Lachnoclostridium	TRUE	reported	onFTnc	0.3966	textfile	0.00150899	26.961
3	177470032	rs62285313	G	A	0.0864203	0.0181565	1.58331e-06	16991	Lachnoclostridium	TRUE	reported	onFTnc	0.0855	textfile	0.00133158	22.6524
17	13816159	rs78068103	G	A	0.0886199	0.0194248	3.66519e-06	17477	Lachnoclostridium	TRUE	reported	onFTnc	0.0915	textfile	0.0011895	20.8113
3	23037786	rs615997	C	T	0.0511752	0.0106491	2.02677e-06	17911	Lachnoclostridium	TRUE	reported	onFTnc	0.499	textfile	0.00128771	23.0913
12	28169306	rs61915992	T	A	0.0803876	0.0172209	2.6727e-06	16773	Lachnoclostridium	TRUE	reported	onFTnc	0.1233	textfile	0.00129746	21.7879
18	1053252	rs789029	T	C	-0.0641288	0.0137974	3.75328e-06	17922	Lachnoclostridium	TRUE	reported	onFTnc	0.1889	textfile	0.00120393	21.6005
1	185091351	rs12566975	C	T	-0.0468097	0.0105787	9.57204e-06	17921	Lachnoclostridium	TRUE	reported	onFTnc	0.493	textfile	0.00109137	19.5776
8	59370320	rs4738679	A	G	-0.0520267	0.011404	4.41754e-06	17921	Lachnoclostridium	TRUE	reported	onFTnc	0.3648	textfile	0.00116003	20.8106
3	66725825	rs1031599	T	G	-0.078627	0.0175644	6.31376e-06	17398	Lachnoclostridium	TRUE	reported	onFTnc	0.0845	textfile	0.00115047	20.0367
17	46694541	rs72829893	T	G	0.117472	0.0268103	5.57766e-06	12404	Lachnoclostridium	TRUE	reported	onFTnc	0.0656	textfile	0.00154538	19.1954
4	38694566	rs3821998	A	C	-0.0864066	0.0192519	6.72052e-06	17920	Lachnoclostridium	TRUE	reported	onFTnc	0.0885	textfile	0.00112284	20.1417
18	19743455	rs2385421	G	A	0.0746186	0.0180734	7.13717e-06	17903	Lachnoclostridium	TRUE	reported	onFTnc	0.1044	textfile	0.000951206	17.0438
2	167244051	rs1528479	A	G	-0.0497798	0.0111919	9.63976e-06	17477	Lachnoclostridium	TRUE	reported	onFTnc	0.3698	textfile	0.00113068	19.781
12	102046595	rs1997204	C	T	-0.108075	0.0242022	5.97081e-06	14138	Lachnoclostridium	TRUE	reported	onFTnc	0.0527	textfile	0.00140844	19.9378
16	27217620	rs62028349	C	G	0.0469989	0.0105971	9.17043e-06	17922	Lachnoclostridium	TRUE	reported	onFTnc	0.505	textfile	0.00109633	19.6677
5	176802250	rs13157098	G	A	-0.0768058	0.0155312	5.99315e-07	15947	Lachnospira	TRUE	reported	4jJMrO	0.167	textfile	0.00153121	24.4525
11	25962890	rs4923324	A	G	-0.0617321	0.0133387	2.43593e-06	16490	Lachnospira	TRUE	reported	4jJMrO	0.2386	textfile	0.00129722	21.4163
2	57701660	rs56791201	C	T	0.051823	0.0110697	2.92823e-06	16486	Lachnospira	TRUE	reported	4jJMrO	0.4573	textfile	0.00132765	21.9141
6	6893668	rs2326833	G	C	-0.078495	0.017109	4.59648e-06	15632	Lachnospira	TRUE	reported	4jJMrO	0.1252	textfile	0.00134473	21.0464
3	186445436	rs4686798	C	T	0.0531826	0.0113747	2.73936e-06	16497	Lachnospira	TRUE	reported	4jJMrO	0.3857	textfile	0.00132335	21.8576
4	111995627	rs159484	A	G	0.0794668	0.0176999	6.67622e-06	16487	Lachnospira	TRUE	reported	4jJMrO	0.1133	textfile	0.00122112	20.1548
12	91006514	rs2520509	G	A	0.0519063	0.011578	7.41854e-06	16500	Lachnospira	TRUE	reported	4jJMrO	0.3181	textfile	0.00121664	20.0966
19	2571232	rs7249113	A	G	0.0679483	0.0133496	3.72097e-07	13534	LachnospiraceaeFCS020group	TRUE	reported	lkCyUA	0.2813	textfile	0.00191058	25.9034
1	35328576	rs12078956	G	C	0.106101	0.0222904	2.15431e-06	13101	LachnospiraceaeFCS020group	TRUE	reported	lkCyUA	0.1213	textfile	0.00172642	22.6535
16	23631307	rs369444	G	C	0.125481	0.0259008	3.14826e-06	12465	LachnospiraceaeFCS020group	TRUE	reported	lkCyUA	0.0636	textfile	0.00187942	23.4673
2	53946431	rs72793667	G	A	-0.116881	0.0246589	1.63421e-06	12396	LachnospiraceaeFCS020group	TRUE	reported	lkCyUA	0.0835	textfile	0.00180913	22.463
19	17865305	rs1363769	C	T	-0.200628	0.0449372	1.58163e-06	3555	LachnospiraceaeFCS020group	TRUE	reported	lkCyUA	0.0328	textfile	0.00557577	19.9218
8	121244406	rs10093861	A	G	-0.0568869	0.0121152	3.05624e-06	13772	LachnospiraceaeFCS020group	TRUE	reported	lkCyUA	0.498	textfile	0.00159835	22.0445
13	40419314	rs9788306	T	C	-0.062804	0.0130744	1.38618e-06	13772	LachnospiraceaeFCS020group	TRUE	reported	lkCyUA	0.2843	textfile	0.00167265	23.071
5	109403564	rs113859143	C	G	-0.108906	0.0242055	2.5545e-06	13238	LachnospiraceaeFCS020group	TRUE	reported	lkCyUA	0.0845	textfile	0.00152684	20.2401
1	118425334	rs9919338	C	G	-0.0553339	0.0120621	4.90667e-06	13768	LachnospiraceaeFCS020group	TRUE	reported	lkCyUA	0.4364	textfile	0.00152616	21.0413
11	3248876	rs35035870	C	T	-0.190615	0.0414403	2.62028e-06	5642	LachnospiraceaeFCS020group	TRUE	reported	lkCyUA	0.0358	textfile	0.00373604	21.1503
3	165996415	rs2862811	C	T	0.0564927	0.0121736	3.91911e-06	13772	LachnospiraceaeFCS020group	TRUE	reported	lkCyUA	0.4543	textfile	0.00156125	21.532
10	44346094	rs1254846	A	G	0.105963	0.0232501	5.59664e-06	13172	LachnospiraceaeFCS020group	TRUE	reported	lkCyUA	0.0915	textfile	0.00157441	20.7677
6	71966268	rs4452603	G	T	0.0604208	0.0135965	8.9819e-06	13487	LachnospiraceaeFCS020group	TRUE	reported	lkCyUA	0.2863	textfile	0.00146208	19.745
4	166588085	rs2322265	T	C	-0.0666305	0.0141577	5.20809e-06	13772	LachnospiraceaeFCS020group	TRUE	reported	lkCyUA	0.2555	textfile	0.00160572	22.1463
10	65563647	rs3999074	T	G	-0.0550587	0.0121847	6.55048e-06	13772	LachnospiraceaeFCS020group	TRUE	reported	lkCyUA	0.4781	textfile	0.00148041	20.4155
4	165786478	rs9308097	G	A	0.055381	0.0123659	7.4729e-06	13542	LachnospiraceaeFCS020group	TRUE	reported	lkCyUA	0.4523	textfile	0.00147891	20.0541
20	5330700	rs6116753	A	G	0.0994748	0.0209139	2.9225e-06	6278	LachnospiraceaeNC2004group	TRUE	reported	5y32nq	0.2396	textfile	0.00359064	22.616
5	149544722	rs3756315	G	A	-0.0883469	0.0188397	3.32583e-06	6328	LachnospiraceaeNC2004group	TRUE	reported	5y32nq	0.339	textfile	0.00346308	21.9836
1	234157721	rs12127733	A	G	0.115182	0.0246006	3.10594e-06	6226	LachnospiraceaeNC2004group	TRUE	reported	5y32nq	0.1779	textfile	0.00350863	21.9146
18	58229086	rs17067076	A	G	-0.154631	0.0352194	5.61206e-06	4449	LachnospiraceaeNC2004group	TRUE	reported	5y32nq	0.0765	textfile	0.00431412	19.268
9	122239986	rs1331592	G	C	0.0948806	0.0208369	5.34359e-06	6328	LachnospiraceaeNC2004group	TRUE	reported	5y32nq	0.2286	textfile	0.0032659	20.7278
9	29334137	rs1928659	C	T	0.102522	0.0226445	6.17241e-06	5516	LachnospiraceaeNC2004group	TRUE	reported	5y32nq	0.2495	textfile	0.00370231	20.4904
13	76829562	rs1929743	C	T	0.0837206	0.0190318	9.0551e-06	6330	LachnospiraceaeNC2004group	TRUE	reported	5y32nq	0.3121	textfile	0.00304771	19.3449
13	47512191	rs12863463	A	G	-0.156365	0.0345372	6.03984e-06	5516	LachnospiraceaeNC2004group	TRUE	reported	5y32nq	0.0547	textfile	0.00370229	20.4903
17	21157406	rs117467633	C	T	-0.169687	0.0383169	9.13317e-06	5077	LachnospiraceaeNC2004group	TRUE	reported	5y32nq	0.0626	textfile	0.00384803	19.6042
6	22725908	rs12208226	A	C	-0.154739	0.0340372	9.7484e-06	5620	LachnospiraceaeNC2004group	TRUE	reported	5y32nq	0.1064	textfile	0.00366405	20.6603
16	1100633	rs9932954	G	A	-0.0561864	0.0115984	1.24882e-06	15222	LachnospiraceaeND3007group	TRUE	reported	1t4HRy	0.4284	textfile	0.0015393	23.4643
4	7678735	rs13110238	G	C	-0.0636978	0.0142041	4.47808e-06	15019	LachnospiraceaeND3007group	TRUE	reported	1t4HRy	0.2445	textfile	0.0013372	20.1077
10	14137663	rs72776675	C	T	-0.0647067	0.014797	8.71689e-06	15302	LachnospiraceaeND3007group	TRUE	reported	1t4HRy	0.175	textfile	0.00124813	19.1203
3	172950553	rs2861203	A	G	0.0572304	0.0127279	7.36931e-06	15305	LachnospiraceaeND3007group	TRUE	reported	1t4HRy	0.3191	textfile	0.00131927	20.2155
11	3922055	rs12362320	C	G	0.0573168	0.0115466	8.04224e-07	16764	LachnospiraceaeNK4A136group	TRUE	reported	fWahAV	0.336	textfile	0.0014677	24.6378
1	54578401	rs954878	G	A	-0.0520656	0.0109082	1.78203e-06	17227	LachnospiraceaeNK4A136group	TRUE	reported	fWahAV	0.4503	textfile	0.00132072	22.7795
8	4842929	rs7832116	G	A	-0.0714756	0.0151703	3.57084e-06	17219	LachnospiraceaeNK4A136group	TRUE	reported	fWahAV	0.1461	textfile	0.00128754	22.1961
3	190415145	rs7616165	T	G	-0.230542	0.0483465	2.77391e-06	4094	LachnospiraceaeNK4A136group	TRUE	reported	fWahAV	0.0368	textfile	0.00552354	22.7279
3	161749981	rs76193507	G	A	-0.22973	0.0499776	2.9309e-06	3578	LachnospiraceaeNK4A136group	TRUE	reported	fWahAV	0.0567	textfile	0.00587068	21.1175
17	35240097	rs11263806	G	A	-0.0524615	0.0116758	5.06517e-06	17236	LachnospiraceaeNK4A136group	TRUE	reported	fWahAV	0.2783	textfile	0.00116994	20.1864
19	51256120	rs73044693	G	A	-0.10758	0.0229884	3.57256e-06	12773	LachnospiraceaeNK4A136group	TRUE	reported	fWahAV	0.0666	textfile	0.00171162	21.8965
5	6116659	rs160061	G	A	0.0513831	0.0108094	2.12198e-06	17234	LachnospiraceaeNK4A136group	TRUE	reported	fWahAV	0.4682	textfile	0.00130943	22.5936
10	62175024	rs7073658	G	T	-0.0499621	0.0109693	5.2691e-06	17236	LachnospiraceaeNK4A136group	TRUE	reported	fWahAV	0.4046	textfile	0.00120217	20.7432
14	100177681	rs68104925	C	T	-0.0549104	0.0115385	2.36779e-06	17227	LachnospiraceaeNK4A136group	TRUE	reported	fWahAV	0.3708	textfile	0.00131289	22.6443
19	21806125	rs12611395	G	A	-0.0902532	0.0199652	5.83039e-06	16486	LachnospiraceaeNK4A136group	TRUE	reported	fWahAV	0.0895	textfile	0.00123801	20.4326
17	30016653	rs2880566	C	T	0.0599578	0.0134693	5.61428e-06	17232	LachnospiraceaeNK4A136group	TRUE	reported	fWahAV	0.1879	textfile	0.0011486	19.8132
8	84735080	rs28540839	C	A	0.0508285	0.0110591	9.34319e-06	16764	LachnospiraceaeNK4A136group	TRUE	reported	fWahAV	0.4871	textfile	0.00125849	21.1214
5	90289997	rs59805249	C	T	0.0936162	0.0207982	9.45385e-06	15195	LachnospiraceaeNK4A136group	TRUE	reported	fWahAV	0.0905	textfile	0.00133159	20.2578
7	8497922	rs10952110	T	G	0.0487709	0.0109614	9.08113e-06	16764	LachnospiraceaeNK4A136group	TRUE	reported	fWahAV	0.4483	textfile	0.00117949	19.794
3	55181375	rs4955932	C	T	-0.0492283	0.0109388	7.05426e-06	17236	LachnospiraceaeNK4A136group	TRUE	reported	fWahAV	0.3956	textfile	0.00117367	20.2508
3	42568440	rs437876	C	T	0.0784637	0.0144768	7.1655e-08	10150	LachnospiraceaeUCG001	TRUE	reported	OK5f8f	0.3728	textfile	0.00288584	29.3703
3	148269083	rs985416	T	C	0.0970258	0.0181807	1.45591e-07	9917	LachnospiraceaeUCG001	TRUE	reported	OK5f8f	0.2058	textfile	0.0028637	28.4752
1	82384407	rs2050911	A	G	0.0751466	0.0153934	1.10648e-06	10148	LachnospiraceaeUCG001	TRUE	reported	OK5f8f	0.3042	textfile	0.00234287	23.8266
9	7273249	rs10815577	G	C	-0.0683706	0.0143691	1.71503e-06	10149	LachnospiraceaeUCG001	TRUE	reported	OK5f8f	0.3867	textfile	0.00222583	22.6359
9	14477851	rs573933	C	T	-0.107898	0.0232346	3.10508e-06	10150	LachnospiraceaeUCG001	TRUE	reported	OK5f8f	0.1024	textfile	0.00212017	21.5612
1	53773248	rs78848836	G	A	-0.118868	0.0259753	3.38171e-06	9506	LachnospiraceaeUCG001	TRUE	reported	OK5f8f	0.0835	textfile	0.00219814	20.9371
6	145006780	rs9403580	T	C	0.107801	0.0229777	3.46785e-06	10095	LachnospiraceaeUCG001	TRUE	reported	OK5f8f	0.1093	textfile	0.00217558	22.006
17	36155074	rs7213933	A	T	-0.0816269	0.01838	9.01671e-06	9961	LachnospiraceaeUCG001	TRUE	reported	OK5f8f	0.1948	textfile	0.00197612	19.7191
19	13962924	rs8104225	G	A	0.0892098	0.0197665	8.04216e-06	9908	LachnospiraceaeUCG001	TRUE	reported	OK5f8f	0.1491	textfile	0.00205158	20.3647
16	79092359	rs74034332	A	G	0.168045	0.0382637	3.33351e-06	6004	LachnospiraceaeUCG001	TRUE	reported	OK5f8f	0.0457	textfile	0.00320218	19.2813
7	96965504	rs62496417	G	T	-0.0748504	0.0165681	5.87504e-06	10150	LachnospiraceaeUCG001	TRUE	reported	OK5f8f	0.2714	textfile	0.00200681	20.4061
12	56256262	rs2371284	C	T	-0.0761893	0.0170127	7.55967e-06	9961	LachnospiraceaeUCG001	TRUE	reported	OK5f8f	0.2227	textfile	0.0020094	20.0519
1	166199362	rs12131224	T	C	0.117095	0.02591	7.39863e-06	9676	LachnospiraceaeUCG001	TRUE	reported	OK5f8f	0.1163	textfile	0.00210637	20.42
14	21455973	rs4981345	C	T	-0.0681973	0.0149831	6.08596e-06	9961	LachnospiraceaeUCG001	TRUE	reported	OK5f8f	0.3509	textfile	0.0020755	20.7129
1	108102470	rs79476906	A	T	-0.087088	0.0197008	8.27425e-06	9917	LachnospiraceaeUCG001	TRUE	reported	OK5f8f	0.1441	textfile	0.00196658	19.5371
8	56839500	rs7341608	C	T	-0.0784757	0.0177648	9.48124e-06	9917	LachnospiraceaeUCG001	TRUE	reported	OK5f8f	0.1899	textfile	0.00196389	19.5103
1	240359089	rs12747809	A	G	-0.062197	0.0125685	8.64875e-07	14464	LachnospiraceaeUCG004	TRUE	reported	vCBl0j	0.34	textfile	0.00169025	24.4858
2	49904589	rs2882478	A	G	-0.0577091	0.0118338	1.20811e-06	14466	LachnospiraceaeUCG004	TRUE	reported	vCBl0j	0.4553	textfile	0.00164125	23.7781
7	71303007	rs12673420	A	G	0.0554351	0.0118375	2.98079e-06	14463	LachnospiraceaeUCG004	TRUE	reported	vCBl0j	0.4414	textfile	0.00151402	21.9274
6	81318836	rs2444793	T	C	-0.0542433	0.0118188	4.77076e-06	14463	LachnospiraceaeUCG004	TRUE	reported	vCBl0j	0.4702	textfile	0.00145432	21.0615
4	183247601	rs2726805	G	A	0.0548397	0.0120844	6.30399e-06	14466	LachnospiraceaeUCG004	TRUE	reported	vCBl0j	0.4085	textfile	0.00142158	20.591
3	70592215	rs11128180	G	A	0.0648288	0.0140126	4.51737e-06	14466	LachnospiraceaeUCG004	TRUE	reported	vCBl0j	0.2237	textfile	0.00147743	21.4011
14	40536481	rs12894272	G	A	0.0579792	0.0125229	4.33949e-06	14463	LachnospiraceaeUCG004	TRUE	reported	vCBl0j	0.3002	textfile	0.0014799	21.4326
6	14817584	rs233486	G	A	-0.0799088	0.017766	6.28457e-06	13710	LachnospiraceaeUCG004	TRUE	reported	vCBl0j	0.1243	textfile	0.00147344	20.2277
12	24572337	rs35182105	G	A	-0.109724	0.024221	4.86508e-06	13170	LachnospiraceaeUCG004	TRUE	reported	vCBl0j	0.0726	textfile	0.00155582	20.519
1	65990422	rs6656451	T	C	-0.05436	0.011947	5.56781e-06	14458	LachnospiraceaeUCG004	TRUE	reported	vCBl0j	0.4394	textfile	0.00142992	20.7005
1	105287469	rs12072562	C	T	0.133104	0.0303566	7.0737e-06	9176	LachnospiraceaeUCG004	TRUE	reported	vCBl0j	0.0517	textfile	0.0020908	19.2212
13	51292902	rs2706242	C	G	-0.0901399	0.0199712	9.83848e-06	14026	LachnospiraceaeUCG004	TRUE	reported	vCBl0j	0.0934	textfile	0.00145031	20.3687
3	154242406	rs7629954	G	A	0.108441	0.023825	5.77222e-06	12568	LachnospiraceaeUCG004	TRUE	reported	vCBl0j	0.0686	textfile	0.00164566	20.7134
11	74391775	rs10793103	T	C	0.0974344	0.0181279	9.34937e-08	7014	LachnospiraceaeUCG008	TRUE	reported	hOc6bI	0.3042	textfile	0.00410183	28.8805
3	100496680	rs9873555	C	G	-0.121162	0.0233467	2.41343e-07	6577	LachnospiraceaeUCG008	TRUE	reported	hOc6bI	0.1571	textfile	0.00407827	26.9245
2	168628871	rs13024781	C	T	-0.0798769	0.0168846	2.29166e-06	7016	LachnospiraceaeUCG008	TRUE	reported	hOc6bI	0.503	textfile	0.00317973	22.3738
11	19572557	rs10741777	C	T	-0.0973842	0.0194791	7.68659e-07	7014	LachnospiraceaeUCG008	TRUE	reported	hOc6bI	0.2614	textfile	0.00355081	24.987
16	84992314	rs955844	C	A	0.112064	0.0228369	1.80994e-06	6863	LachnospiraceaeUCG008	TRUE	reported	hOc6bI	0.1998	textfile	0.00349641	24.0731
4	114220647	rs67078837	C	T	-0.0845848	0.0170693	7.68189e-07	7016	LachnospiraceaeUCG008	TRUE	reported	hOc6bI	0.4583	textfile	0.00348777	24.5489
2	228100140	rs62277846	T	C	0.102292	0.0212319	1.58892e-06	7016	LachnospiraceaeUCG008	TRUE	reported	hOc6bI	0.2356	textfile	0.00329751	23.2052
1	90818872	rs10801803	A	G	-0.117029	0.0243085	1.40029e-06	7017	LachnospiraceaeUCG008	TRUE	reported	hOc6bI	0.162	textfile	0.00329222	23.1712
12	129539818	rs61944774	G	A	0.179838	0.0393797	6.34122e-06	6000	LachnospiraceaeUCG008	TRUE	reported	hOc6bI	0.0577	textfile	0.00346385	20.8484
15	31697284	rs75356640	A	G	0.136523	0.0303128	9.83206e-06	6423	LachnospiraceaeUCG008	TRUE	reported	hOc6bI	0.0885	textfile	0.00314814	20.2781
8	23071054	rs57254474	A	G	0.0886512	0.0199045	6.92061e-06	7017	LachnospiraceaeUCG008	TRUE	reported	hOc6bI	0.2406	textfile	0.00281896	19.8309
6	81214803	rs57091572	G	A	-0.110443	0.0235801	2.85822e-06	6950	LachnospiraceaeUCG008	TRUE	reported	hOc6bI	0.1402	textfile	0.0031465	21.9309
10	83848397	rs11192447	G	A	0.126592	0.024345	4.68957e-07	12695	LachnospiraceaeUCG010	TRUE	reported	uMj4zQ	0.0746	textfile	0.00212538	27.0349
21	44079875	rs9981767	C	A	0.0655062	0.0131994	9.96373e-07	12816	LachnospiraceaeUCG010	TRUE	reported	uMj4zQ	0.3161	textfile	0.00191809	24.6256
14	29872341	rs74315802	T	G	0.0867262	0.0183477	3.19006e-06	12715	LachnospiraceaeUCG010	TRUE	reported	uMj4zQ	0.1213	textfile	0.00175412	22.3393
9	92267239	rs12346653	T	C	0.0657686	0.0139569	2.70321e-06	12816	LachnospiraceaeUCG010	TRUE	reported	uMj4zQ	0.2744	textfile	0.00172963	22.2019
19	42586245	rs10414815	C	T	0.10453	0.0230253	4.23977e-06	11564	LachnospiraceaeUCG010	TRUE	reported	uMj4zQ	0.1193	textfile	0.00177905	20.606
1	224897491	rs72761829	T	A	0.111884	0.0238893	2.57651e-06	11488	LachnospiraceaeUCG010	TRUE	reported	uMj4zQ	0.0716	textfile	0.0019057	21.9306
2	185862591	rs72894957	A	G	0.222263	0.0486425	5.68428e-06	4316	LachnospiraceaeUCG010	TRUE	reported	uMj4zQ	0.0477	textfile	0.00481421	20.869
5	8146371	rs336138	T	G	0.0779543	0.0171865	7.48417e-06	13236	LachnospiraceaeUCG010	TRUE	reported	uMj4zQ	0.163	textfile	0.00155193	20.5701
7	81410263	rs4576377	C	A	-0.0572001	0.0127043	7.63056e-06	13225	LachnospiraceaeUCG010	TRUE	reported	uMj4zQ	0.3837	textfile	0.00153049	20.2687
21	33193567	rs2833528	T	C	-0.0562148	0.0127763	9.9199e-06	13233	LachnospiraceaeUCG010	TRUE	reported	uMj4zQ	0.3608	textfile	0.00146082	19.3564
9	85576178	rs2153460	T	A	-0.0684038	0.0156562	9.17312e-06	13236	LachnospiraceaeUCG010	TRUE	reported	uMj4zQ	0.1839	textfile	0.00144015	19.0864
6	84772845	rs17730011	A	G	-0.0702357	0.015706	7.84597e-06	13226	LachnospiraceaeUCG010	TRUE	reported	uMj4zQ	0.2187	textfile	0.00150973	19.9948
19	6928017	rs921925	C	A	0.0985077	0.0203229	9.71665e-07	6952	Lactobacillus	TRUE	reported	13BWEK	0.2624	textfile	0.00336817	23.4879
1	18501459	rs16861661	A	G	-0.183147	0.038148	1.2781e-06	5325	Lactobacillus	TRUE	reported	13BWEK	0.0497	textfile	0.00430983	23.0405
8	69010103	rs768253	G	T	-0.079195	0.0171791	4.2477e-06	6958	Lactobacillus	TRUE	reported	13BWEK	0.3907	textfile	0.00304499	21.2456
2	28903275	rs11674854	T	C	-0.0852686	0.0176504	1.592e-06	6655	Lactobacillus	TRUE	reported	13BWEK	0.4274	textfile	0.00349464	23.3314
16	73890910	rs328312	A	T	0.0815092	0.0169441	1.40618e-06	6950	Lactobacillus	TRUE	reported	13BWEK	0.4473	textfile	0.00331854	23.134
20	54192992	rs6092149	T	A	-0.0801344	0.017149	3.29042e-06	6906	Lactobacillus	TRUE	reported	13BWEK	0.4433	textfile	0.00315185	21.8292
6	151027636	rs75127669	A	C	0.139784	0.0310414	6.83434e-06	6840	Lactobacillus	TRUE	reported	13BWEK	0.0706	textfile	0.00295591	20.2724
3	173151665	rs77478751	G	A	-0.219886	0.0475759	7.32705e-06	3669	Lactobacillus	TRUE	reported	13BWEK	0.0537	textfile	0.0057883	21.3493
2	135755629	rs1530559	A	G	0.0804001	0.0178207	4.93109e-06	6655	Lactobacillus	TRUE	reported	13BWEK	0.5676	textfile	0.00304921	20.3484
4	109896462	rs62314653	A	C	0.187692	0.0394585	2.24383e-06	5944	Lactobacillus	TRUE	reported	13BWEK	0.0626	textfile	0.00379212	22.6185
13	23834968	rs7399658	A	G	-0.107134	0.0221883	3.12099e-06	6613	Lactobacillus	TRUE	reported	13BWEK	0.2157	textfile	0.003513	23.3063
2	199312684	rs12693845	T	C	-0.0805447	0.0177429	8.9632e-06	6958	Lactobacillus	TRUE	reported	13BWEK	0.3569	textfile	0.00295296	20.6016
18	64699550	rs34757988	C	G	0.122294	0.0228976	8.95039e-08	4055	Lactococcus	TRUE	reported	4r0slR	0.326	textfile	0.00698545	28.5112
22	31532568	rs757872	C	G	0.140799	0.027582	4.36882e-07	3792	Lactococcus	TRUE	reported	4r0slR	0.2058	textfile	0.00682506	26.0447
17	2699935	rs123059	C	T	-0.13671	0.0274694	1.26562e-06	3760	Lactococcus	TRUE	reported	4r0slR	0.2217	textfile	0.00654429	24.7555
12	113161438	rs4766997	T	C	0.114599	0.023839	2.06145e-06	4053	Lactococcus	TRUE	reported	4r0slR	0.2962	textfile	0.00566945	23.0979
19	28767353	rs10417872	G	T	0.118306	0.024522	1.28678e-06	4056	Lactococcus	TRUE	reported	4r0slR	0.2584	textfile	0.00570582	23.2641
1	116887742	rs6674304	T	C	0.200758	0.0442121	6.17759e-06	3869	Lactococcus	TRUE	reported	4r0slR	0.0686	textfile	0.00530096	20.608
13	113472525	rs7992246	C	T	0.104232	0.0230786	4.44724e-06	4057	Lactococcus	TRUE	reported	4r0slR	0.3469	textfile	0.00500264	20.3877
10	71518643	rs55910161	T	C	0.146426	0.0307367	2.36214e-06	3836	Lactococcus	TRUE	reported	4r0slR	0.1352	textfile	0.00588141	22.6827
2	31266049	rs12621813	A	G	0.108423	0.0239978	6.60829e-06	4057	Lactococcus	TRUE	reported	4r0slR	0.2823	textfile	0.00500624	20.4025
2	54114864	rs2293361	T	C	-0.199221	0.0430969	1.39593e-06	3787	Lactococcus	TRUE	reported	4r0slR	0.0646	textfile	0.00561099	21.3574
7	14650221	rs17168302	A	G	0.191857	0.0424761	6.28602e-06	4023	Lactococcus	TRUE	reported	4r0slR	0.0656	textfile	0.00504565	20.3915
11	45826561	rs61884471	A	G	0.124426	0.0248431	1.01163e-06	11559	Marvinbryantia	TRUE	reported	IxdvzM	0.0845	textfile	0.00216546	25.0806
10	12516924	rs2724813	G	A	-0.0840769	0.0167551	6.28451e-07	11610	Marvinbryantia	TRUE	reported	IxdvzM	0.2008	textfile	0.00216415	25.1759
1	58441860	rs1187983	T	C	-0.0935456	0.0193174	2.02427e-06	11896	Marvinbryantia	TRUE	reported	IxdvzM	0.1223	textfile	0.00196739	23.4463
6	132881664	rs2842896	T	C	-0.0649396	0.0131146	7.25363e-07	11709	Marvinbryantia	TRUE	reported	IxdvzM	0.5278	textfile	0.00208967	24.515
16	5938448	rs11645029	C	G	-0.060618	0.0131551	4.14752e-06	11709	Marvinbryantia	TRUE	reported	IxdvzM	0.4523	textfile	0.00181012	21.2295
18	46255637	rs12963345	C	G	-0.059681	0.0132289	6.60378e-06	11709	Marvinbryantia	TRUE	reported	IxdvzM	0.4583	textfile	0.00173522	20.3495
3	166039765	rs2863363	G	A	0.0634861	0.0136323	3.11281e-06	11950	Marvinbryantia	TRUE	reported	IxdvzM	0.3678	textfile	0.00181161	21.6844
11	79518683	rs72948274	C	A	-0.126354	0.0272212	3.2591e-06	11561	Marvinbryantia	TRUE	reported	IxdvzM	0.0577	textfile	0.0018602	21.5421
19	4542097	rs146541147	A	G	0.118845	0.0268423	6.86288e-06	10778	Marvinbryantia	TRUE	reported	IxdvzM	0.0706	textfile	0.00181551	19.5995
13	86079090	rs11620597	C	T	0.119479	0.0271688	7.80178e-06	11031	Marvinbryantia	TRUE	reported	IxdvzM	0.0527	textfile	0.00175013	19.336
14	21577837	rs8006832	T	G	-0.0952415	0.0216699	6.58083e-06	11412	Marvinbryantia	TRUE	reported	IxdvzM	0.1113	textfile	0.00168983	19.3136
1	211400180	rs3125832	C	A	0.0679323	0.015012	5.02731e-06	11709	Marvinbryantia	TRUE	reported	IxdvzM	0.2624	textfile	0.00174581	20.4739
13	41963791	rs76029318	C	T	0.222849	0.0454319	1.07552e-06	3387	Methanobrevibacter	TRUE	reported	ekgOU5	0.0646	textfile	0.00705357	24.0459
2	125440268	rs10202904	G	T	-0.112811	0.0239106	3.08549e-06	3583	Methanobrevibacter	TRUE	reported	ekgOU5	0.4672	textfile	0.00617426	22.2474
4	104418307	rs894996	A	C	0.214213	0.0456045	3.81567e-06	3479	Methanobrevibacter	TRUE	reported	ekgOU5	0.0716	textfile	0.00630195	22.0509
11	89349287	rs11018665	T	A	0.113013	0.0254343	7.03099e-06	3586	Methanobrevibacter	TRUE	reported	ekgOU5	0.341	textfile	0.00547551	19.7323
10	112266046	rs1334944	C	T	0.115197	0.0255492	7.6138e-06	3586	Methanobrevibacter	TRUE	reported	ekgOU5	0.2853	textfile	0.00563712	20.318
3	15053083	rs6776814	C	T	-0.188956	0.0419905	8.04905e-06	3283	Methanobrevibacter	TRUE	reported	ekgOU5	0.0895	textfile	0.00613025	20.2374
15	31516919	rs4779844	C	G	0.109639	0.0247979	9.28281e-06	3585	Methanobrevibacter	TRUE	reported	ekgOU5	0.3241	textfile	0.0054231	19.5369
19	52925820	rs4802933	G	A	-0.135628	0.0308139	9.73818e-06	3586	Methanobrevibacter	TRUE	reported	ekgOU5	0.1779	textfile	0.00537352	19.3627
15	58063881	rs503751	G	C	0.0618294	0.0118887	2.07625e-07	14218	Odoribacter	TRUE	reported	hYhscF	0.5199	textfile	0.00189872	27.0436
12	67655943	rs77779484	A	G	-0.133489	0.0268526	6.56256e-07	11935	Odoribacter	TRUE	reported	hYhscF	0.0586	textfile	0.00206633	24.7086
19	49523088	rs10423795	T	C	0.0550695	0.0121164	6.57936e-06	14135	Odoribacter	TRUE	reported	hYhscF	0.4066	textfile	0.0014593	20.6544
4	11907559	rs6856150	A	G	0.0881922	0.0194146	6.0595e-06	14597	Odoribacter	TRUE	reported	hYhscF	0.1183	textfile	0.00141164	20.6321
8	1266824	rs10093869	G	A	-0.0577795	0.0125389	3.67441e-06	14218	Odoribacter	TRUE	reported	hYhscF	0.3757	textfile	0.00149121	21.2308
17	46763962	rs4793970	G	A	-0.0576329	0.0129154	6.02696e-06	14687	Odoribacter	TRUE	reported	hYhscF	0.3012	textfile	0.00135395	19.9098
8	69677480	rs74553962	G	T	0.121449	0.0264106	9.48684e-06	11803	Odoribacter	TRUE	reported	hYhscF	0.0626	textfile	0.00178839	21.1426
14	70944224	rs28417404	G	A	-0.0726896	0.0161372	3.68032e-06	14698	Odoribacter	TRUE	reported	hYhscF	0.169	textfile	0.00137858	20.2876
11	6848360	rs16918425	T	A	0.0999781	0.0223785	8.85048e-06	13689	Odoribacter	TRUE	reported	hYhscF	0.0746	textfile	0.00145595	19.9566
2	150077190	rs1035588	G	A	-0.108148	0.0236848	4.85501e-06	3739	Olsenella	TRUE	reported	Ai5KgM	0.3827	textfile	0.00554536	20.8386
19	4925018	rs62112538	T	C	-0.19943	0.0407033	1.1882e-06	3630	Olsenella	TRUE	reported	Ai5KgM	0.0805	textfile	0.00656984	23.993
1	247642270	rs35225860	G	A	-0.223604	0.0482391	3.87041e-06	3630	Olsenella	TRUE	reported	Ai5KgM	0.0567	textfile	0.00588422	21.4743
9	21884425	rs72691585	A	C	-0.249079	0.0520814	2.95294e-06	3078	Olsenella	TRUE	reported	Ai5KgM	0.0686	textfile	0.00737606	22.8573
6	10422207	rs9460691	A	C	0.119966	0.0268645	7.28354e-06	3739	Olsenella	TRUE	reported	Ai5KgM	0.2167	textfile	0.00530508	19.9308
10	10777085	rs17148768	A	G	0.140434	0.0295602	2.1984e-06	3648	Olsenella	TRUE	reported	Ai5KgM	0.2117	textfile	0.00614891	22.5576
4	174810498	rs61090148	G	A	-0.104783	0.0231343	6.43728e-06	3739	Olsenella	TRUE	reported	Ai5KgM	0.4225	textfile	0.00545678	20.5039
1	179629191	rs7540303	T	C	0.108044	0.023638	5.32027e-06	3739	Olsenella	TRUE	reported	Ai5KgM	0.4215	textfile	0.00555654	20.8808
1	231960352	rs2759329	A	G	-0.111131	0.0237218	3.43201e-06	3739	Olsenella	TRUE	reported	Ai5KgM	0.34	textfile	0.00583552	21.9353
20	19969568	rs6046522	T	C	0.122938	0.0269928	4.48455e-06	3705	Olsenella	TRUE	reported	Ai5KgM	0.2863	textfile	0.00556758	20.7322
17	59632873	rs8066522	A	G	-0.106529	0.0240379	9.70095e-06	3739	Olsenella	TRUE	reported	Ai5KgM	0.3469	textfile	0.00522528	19.6295
1	184942671	rs234108	G	A	0.0749553	0.0152632	9.16336e-07	8694	Oscillibacter	TRUE	reported	zLwzSd	0.4801	textfile	0.00276624	24.1109
14	32270129	rs36095275	T	C	-0.0752368	0.0156861	1.39627e-06	8694	Oscillibacter	TRUE	reported	zLwzSd	0.3618	textfile	0.00263914	23.0001
14	21479605	rs11627628	C	T	0.143961	0.0290223	1.0092e-06	8486	Oscillibacter	TRUE	reported	zLwzSd	0.0726	textfile	0.0028911	24.5992
6	28580593	rs9393920	G	A	-0.0744662	0.0151081	9.92237e-07	8930	Oscillibacter	TRUE	reported	zLwzSd	0.4354	textfile	0.00271311	24.2885
22	44834707	rs133832	C	A	-0.0795527	0.0162411	1.14719e-06	8926	Oscillibacter	TRUE	reported	zLwzSd	0.3131	textfile	0.00268076	23.9874
4	3656291	rs12649930	G	T	0.121589	0.0259612	4.09379e-06	8794	Oscillibacter	TRUE	reported	zLwzSd	0.0944	textfile	0.00248811	21.93
10	116469806	rs75453768	T	G	0.12212	0.0268629	5.34738e-06	8256	Oscillibacter	TRUE	reported	zLwzSd	0.0865	textfile	0.00249696	20.6615
2	179457147	rs16866406	G	A	0.0988765	0.0208795	3.07821e-06	8930	Oscillibacter	TRUE	reported	zLwzSd	0.1392	textfile	0.00250498	22.4206
20	49507892	rs761240	G	T	-0.17664	0.0388812	2.03841e-06	5185	Oscillibacter	TRUE	reported	zLwzSd	0.0666	textfile	0.00396481	20.6314
8	21598077	rs4506202	G	A	-0.0711323	0.0152261	3.20825e-06	8694	Oscillibacter	TRUE	reported	zLwzSd	0.5159	textfile	0.00250408	21.8201
11	79013843	rs61883564	G	A	-0.101351	0.0221016	3.38712e-06	8930	Oscillibacter	TRUE	reported	zLwzSd	0.1243	textfile	0.00234931	21.024
9	1798324	rs16934185	G	A	-0.129568	0.028157	4.38031e-06	8492	Oscillibacter	TRUE	reported	zLwzSd	0.1044	textfile	0.0024873	21.1698
11	25973451	rs12417956	G	C	0.0785431	0.0174075	6.02626e-06	8928	Oscillibacter	TRUE	reported	zLwzSd	0.2445	textfile	0.00227511	20.3539
6	36931994	rs6901560	G	C	0.0855032	0.018693	6.20951e-06	8525	Oscillibacter	TRUE	reported	zLwzSd	0.1988	textfile	0.0024482	20.9172
20	18003390	rs62206502	A	C	-0.0681423	0.0151349	6.59895e-06	8883	Oscillibacter	TRUE	reported	zLwzSd	0.4592	textfile	0.0022768	20.2664
12	82366390	rs137917150	A	T	-0.174992	0.0388394	4.61985e-06	5733	Oscillibacter	TRUE	reported	zLwzSd	0.0616	textfile	0.00352838	20.2927
8	11116314	rs11990279	C	T	-0.0824934	0.0180457	4.94298e-06	8528	Oscillibacter	TRUE	reported	zLwzSd	0.2396	textfile	0.00244444	20.8923
6	18093691	rs12206468	A	G	-0.133016	0.0269733	1.04222e-06	9554	Oscillospira	TRUE	reported	2cNLth	0.0636	textfile	0.00253891	24.3134
3	172373615	rs73038677	A	T	-0.08321	0.0168666	1.0943e-06	10195	Oscillospira	TRUE	reported	2cNLth	0.1819	textfile	0.00238164	24.334
14	28151415	rs1954532	C	T	-0.0826246	0.0175252	2.26773e-06	9841	Oscillospira	TRUE	reported	2cNLth	0.2087	textfile	0.00225359	22.2232
4	89483300	rs28889936	C	A	0.114051	0.0252838	3.36585e-06	9758	Oscillospira	TRUE	reported	2cNLth	0.1083	textfile	0.00208088	20.3433
1	76803093	rs751183	C	T	-0.0774322	0.0172216	6.85127e-06	9841	Oscillospira	TRUE	reported	2cNLth	0.2455	textfile	0.00205007	20.2121
17	14881860	rs8076323	G	A	0.0715392	0.0156539	5.61316e-06	10193	Oscillospira	TRUE	reported	2cNLth	0.2575	textfile	0.00204481	20.8814
6	56160483	rs72866977	C	A	-0.130569	0.0281674	5.62701e-06	9098	Oscillospira	TRUE	reported	2cNLth	0.0696	textfile	0.00235622	21.4828
6	170474630	rs62422654	T	C	0.0898456	0.0198088	6.46754e-06	9769	Oscillospira	TRUE	reported	2cNLth	0.1471	textfile	0.00210142	20.5678
16	89792856	rs12925026	C	T	0.13559	0.030678	9.31021e-06	8200	Oscillospira	TRUE	reported	2cNLth	0.0726	textfile	0.0023766	19.5297
3	171947435	rs4428215	A	G	0.130293	0.0242237	7.51071e-08	4655	Oxalobacter	TRUE	reported	EZLFdo	0.2604	textfile	0.00617658	28.9183
9	87514407	rs736744	T	C	0.117882	0.0211262	2.57471e-08	4655	Oxalobacter	TRUE	reported	EZLFdo	0.4155	textfile	0.0066441	31.1218
22	37421469	rs6000536	T	C	-0.130992	0.0253804	2.06054e-07	4654	Oxalobacter	TRUE	reported	EZLFdo	0.2107	textfile	0.00569099	26.626
4	189935314	rs36057338	T	G	0.207847	0.0421439	8.79803e-07	4244	Oxalobacter	TRUE	reported	EZLFdo	0.0755	textfile	0.0056985	24.3116
20	59502888	rs6071435	A	T	-0.105512	0.021489	1.07431e-06	4635	Oxalobacter	TRUE	reported	EZLFdo	0.3638	textfile	0.00517455	24.0984
9	19682558	rs12002250	C	A	0.217122	0.0466317	1.41504e-06	4297	Oxalobacter	TRUE	reported	EZLFdo	0.0596	textfile	0.0050199	21.6693
6	38550301	rs1569853	C	T	-0.138078	0.0296981	3.64501e-06	4492	Oxalobacter	TRUE	reported	EZLFdo	0.1382	textfile	0.0047892	21.607
12	96819204	rs11108500	G	A	-0.199099	0.0427327	3.74279e-06	4303	Oxalobacter	TRUE	reported	EZLFdo	0.0765	textfile	0.00501952	21.6979
8	20902693	rs10464997	A	G	0.137691	0.0294804	3.29754e-06	4650	Oxalobacter	TRUE	reported	EZLFdo	0.1531	textfile	0.00466939	21.8051
15	93941937	rs111966731	C	T	0.213114	0.047162	7.29863e-06	3931	Oxalobacter	TRUE	reported	EZLFdo	0.0716	textfile	0.00516759	20.4089
8	115560689	rs6993398	A	G	0.127217	0.0278855	7.12773e-06	4656	Oxalobacter	TRUE	reported	EZLFdo	0.1531	textfile	0.00445026	20.8041
11	126582578	rs3862635	T	C	-0.172142	0.0394026	9.18685e-06	4469	Oxalobacter	TRUE	reported	EZLFdo	0.0785	textfile	0.00425268	19.0778
9	2217340	rs60884758	T	C	-0.0702667	0.0142249	5.70689e-07	17293	Parabacteroides	TRUE	reported	zTkgYk	0.165	textfile	0.00140902	24.3978
5	169360155	rs3860755	C	G	0.0558784	0.0116625	1.71325e-06	17294	Parabacteroides	TRUE	reported	zTkgYk	0.3082	textfile	0.00132567	22.954
6	47368687	rs4236095	A	G	0.0761961	0.0157042	1.93145e-06	16383	Parabacteroides	TRUE	reported	zTkgYk	0.1252	textfile	0.00143489	23.5387
3	191572365	rs115602804	A	G	0.10308	0.0222736	1.93059e-06	16394	Parabacteroides	TRUE	reported	zTkgYk	0.0666	textfile	0.00130472	21.4149
3	52354847	rs114567323	C	T	0.186478	0.0405199	5.65487e-06	5859	Parabacteroides	TRUE	reported	zTkgYk	0.0467	textfile	0.00360185	21.1723
12	56396953	rs7298818	T	C	0.0888832	0.0200902	8.53629e-06	16510	Parabacteroides	TRUE	reported	zTkgYk	0.0765	textfile	0.00118416	19.5712
1	85585609	rs6657302	C	T	-0.10452	0.0225521	9.75699e-06	16552	Parabacteroides	TRUE	reported	zTkgYk	0.0517	textfile	0.00129601	21.4768
6	165969505	rs11965579	C	G	0.162824	0.0381863	8.86592e-06	3890	Parabacteroides	TRUE	reported	zTkgYk	0.0348	textfile	0.00465207	18.1718
16	7045276	rs17141986	C	G	0.0500303	0.0111459	7.2741e-06	16825	Parabacteroides	TRUE	reported	zTkgYk	0.4274	textfile	0.00119608	20.1457
2	38037203	rs72893646	T	A	-0.0715594	0.0156668	8.83391e-06	16508	Parabacteroides	TRUE	reported	zTkgYk	0.1282	textfile	0.00126221	20.8604
5	174606261	rs2081023	G	A	-0.122561	0.0236507	2.638e-07	7178	Paraprevotella	TRUE	reported	yUVWuq	0.1024	textfile	0.00372725	26.8468
17	69135631	rs9900242	G	A	-0.0852967	0.0175212	1.14068e-06	6900	Paraprevotella	TRUE	reported	yUVWuq	0.3608	textfile	0.00342294	23.6926
13	86162420	rs9602779	C	A	-0.106692	0.0220263	6.92746e-07	7177	Paraprevotella	TRUE	reported	yUVWuq	0.173	textfile	0.00325849	23.4561
3	149298792	rs140997932	C	T	-0.162376	0.0354178	2.11119e-06	6187	Paraprevotella	TRUE	reported	yUVWuq	0.0646	textfile	0.00338567	21.0115
11	114526679	rs145020347	G	A	-0.12465	0.0262323	4.03009e-06	6859	Paraprevotella	TRUE	reported	yUVWuq	0.1392	textfile	0.00328112	22.5727
12	114131978	rs4767113	T	C	0.0882466	0.018382	2.14357e-06	6900	Paraprevotella	TRUE	reported	yUVWuq	0.2873	textfile	0.00332901	23.0402
1	195971173	rs3008582	C	T	0.10572	0.0227246	4.35989e-06	7175	Paraprevotella	TRUE	reported	yUVWuq	0.1322	textfile	0.00300742	21.6373
11	41079703	rs4756632	T	G	-0.138905	0.0289897	3.81747e-06	7179	Paraprevotella	TRUE	reported	yUVWuq	0.0934	textfile	0.00318787	22.9525
12	25249743	rs10842464	C	T	-0.0758215	0.0172568	6.59715e-06	7178	Paraprevotella	TRUE	reported	yUVWuq	0.4185	textfile	0.00268223	19.2994
7	81759508	rs3801748	A	G	0.0779721	0.0171691	5.20177e-06	7179	Paraprevotella	TRUE	reported	yUVWuq	0.3459	textfile	0.00286465	20.6187
18	69623804	rs7240324	G	T	-0.10229	0.0226948	5.95902e-06	6900	Paraprevotella	TRUE	reported	yUVWuq	0.1909	textfile	0.00293556	20.3091
12	71978728	rs17109926	G	A	-0.0988335	0.0216172	6.75279e-06	7179	Paraprevotella	TRUE	reported	yUVWuq	0.1879	textfile	0.00290325	20.8973
6	83459314	rs17785622	G	A	0.248065	0.0524304	1.92659e-06	3288	Paraprevotella	TRUE	reported	yUVWuq	0.0596	textfile	0.00676219	22.3718
20	25599776	rs2387977	C	T	-0.0681778	0.0134756	5.38476e-07	11345	Parasutterella	TRUE	reported	rzpggz	0.4583	textfile	0.00225117	25.5927
2	72235444	rs7572229	A	G	0.066273	0.0132736	6.31698e-07	11383	Parasutterella	TRUE	reported	rzpggz	0.4901	textfile	0.00218519	24.9242
4	15565736	rs35414597	A	T	-0.0684946	0.0142143	1.51206e-06	11386	Parasutterella	TRUE	reported	rzpggz	0.339	textfile	0.00203519	23.2158
4	65556925	rs6828768	T	C	0.0636852	0.0132645	1.78328e-06	11386	Parasutterella	TRUE	reported	rzpggz	0.5	textfile	0.00202043	23.0472
10	44293839	rs10899911	G	A	-0.0717102	0.0148151	1.15272e-06	11386	Parasutterella	TRUE	reported	rzpggz	0.2724	textfile	0.00205346	23.4247
12	5275540	rs7303158	T	C	0.0646859	0.0134256	1.32776e-06	11386	Parasutterella	TRUE	reported	rzpggz	0.4423	textfile	0.00203468	23.2101
2	178954708	rs78383039	C	T	-0.146315	0.0297119	1.57438e-06	9174	Parasutterella	TRUE	reported	rzpggz	0.0666	textfile	0.00263638	24.2448
8	114804024	rs35055552	C	T	0.109554	0.0235433	3.34853e-06	9970	Parasutterella	TRUE	reported	rzpggz	0.0775	textfile	0.00216714	21.649
6	137615592	rs2090816	C	A	0.0840967	0.0177315	2.89715e-06	11385	Parasutterella	TRUE	reported	rzpggz	0.1571	textfile	0.00197187	22.4901
12	126498824	rs1403396	T	A	-0.0756729	0.0159035	2.75519e-06	11378	Parasutterella	TRUE	reported	rzpggz	0.2147	textfile	0.00198595	22.6371
17	14692867	rs55877868	C	A	-0.104458	0.0228089	2.87068e-06	10588	Parasutterella	TRUE	reported	rzpggz	0.0964	textfile	0.00197696	20.9696
15	67316307	rs8039785	G	T	0.0618345	0.0133	3.62095e-06	11383	Parasutterella	TRUE	reported	rzpggz	0.4523	textfile	0.00189529	21.6113
8	16674526	rs823424	A	G	-0.0713448	0.0156958	4.95295e-06	11386	Parasutterella	TRUE	reported	rzpggz	0.2097	textfile	0.00181133	20.6576
12	53260710	rs7311004	C	T	-0.0617522	0.0136438	5.92054e-06	11384	Parasutterella	TRUE	reported	rzpggz	0.3757	textfile	0.00179621	20.4812
3	156550415	rs62273907	G	A	0.229468	0.0502262	5.88384e-06	3691	Parasutterella	TRUE	reported	rzpggz	0.0497	textfile	0.0056233	20.8617
3	193896709	rs6809952	A	G	-0.0684957	0.0150892	8.13349e-06	11077	Parasutterella	TRUE	reported	rzpggz	0.2734	textfile	0.00185681	20.6024
3	30163689	rs11715853	A	G	-0.0662952	0.0146114	6.22913e-06	11386	Parasutterella	TRUE	reported	rzpggz	0.3141	textfile	0.00180478	20.5828
3	17793504	rs75754569	G	C	0.181434	0.0319429	1.09884e-08	5481	Peptococcus	TRUE	reported	JWI7RI	0.1103	textfile	0.00585169	32.2501
13	91182556	rs77681628	T	C	0.200307	0.0387328	2.68836e-07	4842	Peptococcus	TRUE	reported	JWI7RI	0.0586	textfile	0.00549312	26.7336
4	35358594	rs10031059	C	T	-0.121167	0.0225844	1.23637e-07	5526	Peptococcus	TRUE	reported	JWI7RI	0.2207	textfile	0.0051818	28.7734
6	99020289	rs6918730	A	G	0.135311	0.0289742	1.14732e-06	5656	Peptococcus	TRUE	reported	JWI7RI	0.0974	textfile	0.00384114	21.8015
14	57985112	rs413827	A	G	0.110229	0.0237523	3.30085e-06	5482	Peptococcus	TRUE	reported	JWI7RI	0.2127	textfile	0.00391328	21.529
2	33691809	rs2054133	A	G	0.0895433	0.0188332	2.14166e-06	5657	Peptococcus	TRUE	reported	JWI7RI	0.4742	textfile	0.00398017	22.5978
10	78716030	rs11001941	A	G	-0.195611	0.0392217	1.32858e-06	5607	Peptococcus	TRUE	reported	JWI7RI	0.0676	textfile	0.00441654	24.8645
9	104595848	rs7033353	G	T	0.090152	0.018995	2.21957e-06	5657	Peptococcus	TRUE	reported	JWI7RI	0.4195	textfile	0.00396606	22.5174
22	50973113	rs5770862	C	T	0.162018	0.0356813	3.21957e-06	5431	Peptococcus	TRUE	reported	JWI7RI	0.0666	textfile	0.00378197	20.6103
15	75073172	rs34282744	C	G	0.191797	0.0399832	1.83535e-06	5257	Peptococcus	TRUE	reported	JWI7RI	0.0616	textfile	0.00435807	23.0019
11	968356	rs72850165	C	T	-0.134304	0.0300423	5.74152e-06	5627	Peptococcus	TRUE	reported	JWI7RI	0.1083	textfile	0.00353911	19.9782
11	4019788	rs11030569	T	A	-0.17402	0.0374133	3.12991e-06	5329	Peptococcus	TRUE	reported	JWI7RI	0.0775	textfile	0.00404335	21.6263
6	162239191	rs7766680	C	G	0.0976832	0.0214155	3.50768e-06	5655	Peptococcus	TRUE	reported	JWI7RI	0.2485	textfile	0.00366569	20.7984
1	75971700	rs74592222	A	G	0.137957	0.0302965	8.55342e-06	5329	Peptococcus	TRUE	reported	JWI7RI	0.1173	textfile	0.00387588	20.7272
20	43118017	rs36121075	G	A	-0.14067	0.030628	6.9872e-06	5301	Peptococcus	TRUE	reported	JWI7RI	0.1282	textfile	0.00396355	21.0864
1	216223782	rs12069354	T	C	0.16763	0.03795	9.28339e-06	5352	Peptococcus	TRUE	reported	JWI7RI	0.0666	textfile	0.0036323	19.5036
12	53098742	rs75882962	C	T	0.0968661	0.0190575	3.18987e-07	10710	Phascolarctobacterium	TRUE	reported	MkrAnV	0.167	textfile	0.00240644	25.8303
4	183252836	rs56157888	C	A	0.0954864	0.0193976	1.08506e-06	10031	Phascolarctobacterium	TRUE	reported	MkrAnV	0.17	textfile	0.00240987	24.227
3	168339417	rs56069061	A	G	-0.111306	0.0230694	1.87174e-06	11007	Phascolarctobacterium	TRUE	reported	MkrAnV	0.1014	textfile	0.00211045	23.2746
3	186553389	rs74540770	A	G	-0.121014	0.0258621	3.60275e-06	9403	Phascolarctobacterium	TRUE	reported	MkrAnV	0.0646	textfile	0.00232312	21.8905
17	73584441	rs76124218	G	C	-0.159361	0.0344532	2.66969e-06	7314	Phascolarctobacterium	TRUE	reported	MkrAnV	0.0517	textfile	0.00291663	21.3888
1	203102563	rs6427992	C	G	-0.0652458	0.0137508	2.08614e-06	11113	Phascolarctobacterium	TRUE	reported	MkrAnV	0.3926	textfile	0.00202179	22.5097
2	174436533	rs12618201	G	A	0.0641657	0.0138202	3.37696e-06	11113	Phascolarctobacterium	TRUE	reported	MkrAnV	0.3469	textfile	0.001936	21.5526
22	47841258	rs74847270	G	A	-0.104889	0.0230998	5.73099e-06	11098	Phascolarctobacterium	TRUE	reported	MkrAnV	0.0875	textfile	0.00185436	20.6142
8	102434276	rs1264476	G	T	0.0767335	0.0166041	4.29567e-06	11104	Phascolarctobacterium	TRUE	reported	MkrAnV	0.1998	textfile	0.00191966	21.353
14	21358155	rs28525131	A	G	-0.118657	0.0269048	8.22677e-06	10457	Phascolarctobacterium	TRUE	reported	MkrAnV	0.0944	textfile	0.00185658	19.4466
13	71376322	rs7982713	A	G	0.0726922	0.0163201	9.72164e-06	10710	Phascolarctobacterium	TRUE	reported	MkrAnV	0.2286	textfile	0.001849	19.8358
4	17051156	rs11929846	C	T	-0.0697199	0.0157969	8.88416e-06	11114	Phascolarctobacterium	TRUE	reported	MkrAnV	0.2097	textfile	0.0017496	19.4756
3	60474379	rs430270	C	A	0.139155	0.0297055	2.86846e-06	3318	Prevotella7	TRUE	reported	VSN8nq	0.2008	textfile	0.0065703	21.9312
2	12101762	rs57404562	A	C	0.155486	0.0316057	6.21576e-07	3487	Prevotella7	TRUE	reported	VSN8nq	0.1799	textfile	0.00689285	24.1883
18	71442664	rs9959718	A	G	0.133012	0.0275361	1.90058e-06	3489	Prevotella7	TRUE	reported	VSN8nq	0.2495	textfile	0.00664324	23.3199
22	24613952	rs9608249	G	A	-0.158213	0.0336317	2.06687e-06	3482	Prevotella7	TRUE	reported	VSN8nq	0.171	textfile	0.00631551	22.1176
2	242066314	rs2240542	T	C	0.12085	0.0261776	4.84146e-06	3489	Prevotella7	TRUE	reported	VSN8nq	0.2575	textfile	0.00607137	21.3002
10	133000320	rs2918132	T	C	-0.114648	0.0254916	6.42409e-06	3318	Prevotella7	TRUE	reported	VSN8nq	0.3678	textfile	0.00605937	20.2153
11	19943115	rs16937247	C	G	0.146098	0.0351529	9.63705e-06	3486	Prevotella7	TRUE	reported	VSN8nq	0.1402	textfile	0.0049305	17.263
16	47237609	rs118038478	G	A	0.205676	0.0468917	7.85422e-06	3295	Prevotella7	TRUE	reported	VSN8nq	0.0755	textfile	0.00580483	19.2269
1	3343802	rs12124567	G	A	-0.121281	0.0275017	9.48982e-06	3283	Prevotella7	TRUE	reported	VSN8nq	0.2624	textfile	0.00588887	19.4358
6	91019654	rs12195431	C	T	0.196528	0.0442322	8.72818e-06	3489	Prevotella7	TRUE	reported	VSN8nq	0.0785	textfile	0.00562626	19.7298
1	29736216	rs9426434	C	T	-0.123657	0.0278514	9.71711e-06	3318	Prevotella7	TRUE	reported	VSN8nq	0.2734	textfile	0.00590601	19.7007
11	39821773	rs79263163	C	A	-0.143982	0.031501	7.51048e-06	3489	Prevotella7	TRUE	reported	VSN8nq	0.1849	textfile	0.00595216	20.8795
19	639161	rs111509883	C	T	0.171131	0.0347624	1.24389e-06	6960	Prevotella9	TRUE	reported	7o2LCy	0.0845	textfile	0.0034699	24.2276
8	19115604	rs2683313	G	A	-0.0724576	0.0151603	1.68895e-06	10260	Prevotella9	TRUE	reported	7o2LCy	0.3082	textfile	0.00222147	22.8386
22	44236460	rs117271932	G	A	0.208089	0.0440393	2.81722e-06	4878	Prevotella9	TRUE	reported	7o2LCy	0.0467	textfile	0.00455608	22.3171
9	109009495	rs10512344	G	C	0.247373	0.0544087	3.19324e-06	3063	Prevotella9	TRUE	reported	7o2LCy	0.0328	textfile	0.00670347	20.6578
1	118852817	rs9428102	G	A	-0.0778845	0.0176068	4.61734e-06	10264	Prevotella9	TRUE	reported	7o2LCy	0.2366	textfile	0.00190281	19.5639
20	21470713	rs746764	C	T	-0.0915772	0.0193245	2.03999e-06	9385	Prevotella9	TRUE	reported	7o2LCy	0.173	textfile	0.00238719	22.4526
15	38513730	rs16966465	C	G	0.0743348	0.0165291	9.33202e-06	10261	Prevotella9	TRUE	reported	7o2LCy	0.2346	textfile	0.00196718	20.221
10	12497581	rs2104588	C	T	0.105558	0.023773	8.12987e-06	9268	Prevotella9	TRUE	reported	7o2LCy	0.1193	textfile	0.0021228	19.7117
10	122819400	rs11199734	T	A	0.0770209	0.0169462	7.00288e-06	10263	Prevotella9	TRUE	reported	7o2LCy	0.2177	textfile	0.00200874	20.6532
18	19993452	rs7232121	C	G	0.0671292	0.014423	3.76013e-06	9790	Prevotella9	TRUE	reported	7o2LCy	0.4791	textfile	0.00220786	21.6583
2	11232685	rs11685699	T	C	-0.141357	0.0295665	2.02552e-06	8342	Prevotella9	TRUE	reported	7o2LCy	0.0825	textfile	0.00273262	22.8525
22	26152738	rs9613013	A	G	0.0917591	0.0202697	6.10415e-06	9790	Prevotella9	TRUE	reported	7o2LCy	0.1451	textfile	0.00208888	20.4888
1	14161251	rs2495052	G	A	0.0838978	0.0188523	8.97142e-06	9790	Prevotella9	TRUE	reported	7o2LCy	0.1789	textfile	0.00201889	19.8008
2	91954502	rs72815774	C	T	-0.176186	0.0393068	8.78291e-06	5728	Prevotella9	TRUE	reported	7o2LCy	0.0706	textfile	0.00349529	20.0842
17	59421778	rs4968431	T	G	0.0640113	0.0144162	8.58441e-06	10271	Prevotella9	TRUE	reported	7o2LCy	0.3638	textfile	0.00191586	19.7118
12	1794470	rs7976209	C	T	-0.0870786	0.0197951	7.28343e-06	10263	Prevotella9	TRUE	reported	7o2LCy	0.167	textfile	0.00188199	19.3475
4	161115744	rs12648235	C	T	0.0785902	0.0177676	7.39079e-06	10271	Prevotella9	TRUE	reported	7o2LCy	0.1571	textfile	0.00190126	19.5613
5	63736025	rs1304512	A	G	0.0761593	0.0165885	5.29082e-06	9790	Prevotella9	TRUE	reported	7o2LCy	0.2187	textfile	0.00214841	21.0739
18	71992502	rs7237249	T	C	-0.0823764	0.0182126	8.93303e-06	10271	Prevotella9	TRUE	reported	7o2LCy	0.1352	textfile	0.00198786	20.454
9	112657543	rs2900503	T	G	-0.172329	0.0326671	1.55282e-07	3320	RikenellaceaeRC9gutgroup	TRUE	reported	ZJlwS9	0.171	textfile	0.00831251	27.8121
4	149562638	rs17582787	G	A	-0.157739	0.0339924	3.55377e-06	3320	RikenellaceaeRC9gutgroup	TRUE	reported	ZJlwS9	0.1292	textfile	0.00644421	21.5206
11	102429543	rs7113155	C	G	0.114423	0.0247798	5.26481e-06	3334	RikenellaceaeRC9gutgroup	TRUE	reported	ZJlwS9	0.4523	textfile	0.00635467	21.3092
4	84698188	rs4270579	A	G	-0.118021	0.0271041	5.45647e-06	3331	RikenellaceaeRC9gutgroup	TRUE	reported	ZJlwS9	0.3042	textfile	0.00565992	18.9491
10	135010198	rs2998141	C	T	-0.136346	0.0293073	4.42373e-06	3330	RikenellaceaeRC9gutgroup	TRUE	reported	ZJlwS9	0.2217	textfile	0.00645772	21.631
7	73334987	rs4717843	T	G	-0.119376	0.0260548	4.7173e-06	3220	RikenellaceaeRC9gutgroup	TRUE	reported	ZJlwS9	0.3618	textfile	0.00647709	20.9792
1	164800873	rs9887954	A	G	-0.114849	0.0249013	4.80801e-06	3330	RikenellaceaeRC9gutgroup	TRUE	reported	ZJlwS9	0.4364	textfile	0.00634752	21.2595
16	76605358	rs7193937	C	G	0.124153	0.027741	6.18767e-06	3220	RikenellaceaeRC9gutgroup	TRUE	reported	ZJlwS9	0.2893	textfile	0.00618191	20.0171
6	165668732	rs80309088	A	G	0.17405	0.0383423	4.55642e-06	3170	RikenellaceaeRC9gutgroup	TRUE	reported	ZJlwS9	0.1292	textfile	0.0064583	20.5929
4	163830516	rs12501673	G	A	0.116395	0.0262253	6.28983e-06	3334	RikenellaceaeRC9gutgroup	TRUE	reported	ZJlwS9	0.325	textfile	0.00587361	19.6865
4	155865671	rs17032291	C	T	-0.169579	0.0368251	6.61004e-06	3206	RikenellaceaeRC9gutgroup	TRUE	reported	ZJlwS9	0.1412	textfile	0.00657093	21.1925
19	1970021	rs2074881	C	T	-0.142236	0.032391	9.44772e-06	3315	RikenellaceaeRC9gutgroup	TRUE	reported	ZJlwS9	0.1789	textfile	0.0057832	19.2712
5	31406285	rs7712231	G	A	0.156284	0.0350462	7.97036e-06	3334	RikenellaceaeRC9gutgroup	TRUE	reported	ZJlwS9	0.165	textfile	0.00592923	19.874
10	17019559	rs61841503	A	G	0.092888	0.0171454	3.99597e-08	13568	Romboutsia	TRUE	reported	ywwLHb	0.1372	textfile	0.00215859	29.3467
7	5319387	rs10279978	G	A	-0.0622202	0.0127675	1.17009e-06	14143	Romboutsia	TRUE	reported	ywwLHb	0.3479	textfile	0.0016764	23.7458
1	171903885	rs16843578	T	C	-0.0875276	0.0196779	5.08123e-06	14186	Romboutsia	TRUE	reported	ywwLHb	0.0825	textfile	0.00139274	19.7821
13	88725540	rs77702691	G	A	-0.094406	0.0208544	7.36973e-06	12487	Romboutsia	TRUE	reported	ywwLHb	0.1024	textfile	0.00163844	20.4895
2	16066705	rs75987356	A	G	-0.129578	0.0280454	6.70799e-06	10466	Romboutsia	TRUE	reported	ywwLHb	0.0686	textfile	0.00203552	21.3431
8	5088054	rs75200530	G	T	-0.190644	0.0421065	5.06555e-06	5246	Romboutsia	TRUE	reported	ywwLHb	0.0467	textfile	0.00389249	20.492
13	32720756	rs9567264	T	C	0.0580018	0.0127495	5.75689e-06	14180	Romboutsia	TRUE	reported	ywwLHb	0.3201	textfile	0.00145743	20.6937
7	78136725	rs34302036	G	A	0.0550261	0.0120835	5.87667e-06	14185	Romboutsia	TRUE	reported	ywwLHb	0.4145	textfile	0.00145979	20.7345
11	133834657	rs7109293	G	A	0.0919112	0.0205738	6.98354e-06	14141	Romboutsia	TRUE	reported	ywwLHb	0.0924	textfile	0.00140933	19.9547
5	57229635	rs114398731	C	G	-0.131039	0.0293815	7.95851e-06	10326	Romboutsia	TRUE	reported	ywwLHb	0.0358	textfile	0.00192257	19.8868
7	106406824	rs28603357	C	T	-0.214911	0.0474739	8.52235e-06	3693	Romboutsia	TRUE	reported	ywwLHb	0.0636	textfile	0.00551854	20.482
11	99665050	rs11221428	C	T	-0.0726779	0.0158263	6.48646e-06	14187	Romboutsia	TRUE	reported	ywwLHb	0.1551	textfile	0.00148426	21.0855
6	135411737	rs9389266	G	T	0.0722815	0.0162353	9.38461e-06	14187	Romboutsia	TRUE	reported	ywwLHb	0.169	textfile	0.00139519	19.8185
7	145760298	rs62504452	G	A	-0.0710048	0.0156654	4.65831e-06	14178	Romboutsia	TRUE	reported	ywwLHb	0.166	textfile	0.00144693	20.5414
16	8307948	rs2034589	C	G	0.0629765	0.0123489	5.01161e-07	17846	Roseburia	TRUE	reported	Ecqqj1	0.2276	textfile	0.00145521	26.0047
4	119349	rs116270582	A	T	-0.153844	0.0329324	1.19525e-06	9099	Roseburia	TRUE	reported	Ecqqj1	0.0487	textfile	0.00239265	21.8182
12	50650057	rs2160994	C	T	0.0550687	0.0112481	9.6985e-07	17444	Roseburia	TRUE	reported	Ecqqj1	0.3797	textfile	0.00137217	23.9663
11	12009569	rs16910295	C	T	-0.0980434	0.020957	2.91111e-06	16648	Roseburia	TRUE	reported	Ecqqj1	0.0606	textfile	0.00131295	21.884
1	95178974	rs12740451	C	T	0.0697527	0.0153607	7.34264e-06	17837	Roseburia	TRUE	reported	Ecqqj1	0.1252	textfile	0.00115471	20.6181
3	57116228	rs6445851	A	G	-0.0497336	0.0108158	3.52721e-06	17851	Roseburia	TRUE	reported	Ecqqj1	0.4006	textfile	0.00118305	21.1413
13	103117486	rs9300744	T	C	-0.0588452	0.0126228	4.75118e-06	17854	Roseburia	TRUE	reported	Ecqqj1	0.2386	textfile	0.00121576	21.7301
5	89598914	rs2943022	C	T	0.0493786	0.0106763	4.11408e-06	17854	Roseburia	TRUE	reported	Ecqqj1	0.4602	textfile	0.00119668	21.3887
6	12774611	rs6930661	T	C	-0.0961587	0.0204975	2.47942e-06	16945	Roseburia	TRUE	reported	Ecqqj1	0.0755	textfile	0.00129709	22.0052
10	16051097	rs4748237	C	G	0.0488326	0.0106404	4.67223e-06	17851	Roseburia	TRUE	reported	Ecqqj1	0.4046	textfile	0.00117849	21.0597
1	145655256	rs147990086	G	A	-0.0578936	0.01324	8.92942e-06	17840	Roseburia	TRUE	reported	Ecqqj1	0.1909	textfile	0.0010706	19.1178
5	125076494	rs329182	C	T	0.0690327	0.0152884	5.90142e-06	17854	Roseburia	TRUE	reported	Ecqqj1	0.1571	textfile	0.00114065	20.3862
1	194183650	rs302266	C	T	-0.0777312	0.0172985	8.12587e-06	17056	Roseburia	TRUE	reported	Ecqqj1	0.1203	textfile	0.00118245	20.1893
6	166170836	rs75326254	T	C	-0.104628	0.0230897	7.50204e-06	15893	Roseburia	TRUE	reported	Ecqqj1	0.0636	textfile	0.0012903	20.5307
15	86512809	rs55858165	C	A	0.179284	0.0404954	9.98975e-06	5447	Roseburia	TRUE	reported	Ecqqj1	0.0775	textfile	0.00358555	19.5936
15	37859065	rs57466170	T	C	0.0741405	0.0171601	8.30102e-06	17333	Roseburia	TRUE	reported	Ecqqj1	0.0865	textfile	0.0010758	18.6647
5	144135655	rs78753150	C	A	0.0968739	0.0214067	9.98312e-06	16303	Roseburia	TRUE	reported	Ecqqj1	0.0586	textfile	0.00125459	20.4768
21	19151940	rs243585	G	C	-0.0585939	0.0121017	1.32681e-06	16906	Ruminiclostridium5	TRUE	reported	5WQJPO	0.3012	textfile	0.00138475	23.4402
12	1891043	rs2286384	C	G	-0.0518814	0.0107482	1.43857e-06	17394	Ruminiclostridium5	TRUE	reported	5WQJPO	0.501	textfile	0.00133773	23.297
20	41177956	rs79968837	G	A	-0.0950311	0.0193507	1.14623e-06	16602	Ruminiclostridium5	TRUE	reported	5WQJPO	0.0686	textfile	0.00145059	24.1148
10	12835085	rs2482038	A	C	0.0518991	0.0108777	1.70314e-06	17396	Ruminiclostridium5	TRUE	reported	5WQJPO	0.4384	textfile	0.00130686	22.7613
5	32477664	rs113753996	C	T	0.0820689	0.0174463	3.98895e-06	16680	Ruminiclostridium5	TRUE	reported	5WQJPO	0.1372	textfile	0.00132489	22.1259
6	50405920	rs1492620	C	T	-0.0830505	0.0180073	3.52577e-06	17397	Ruminiclostridium5	TRUE	reported	5WQJPO	0.0805	textfile	0.00122119	21.2685
8	131316030	rs2791343	C	T	0.051717	0.0113369	5.53959e-06	17392	Ruminiclostridium5	TRUE	reported	5WQJPO	0.34	textfile	0.00119512	20.808
10	35262588	rs10827477	G	A	-0.0547387	0.0115163	2.19177e-06	17391	Ruminiclostridium5	TRUE	reported	5WQJPO	0.3151	textfile	0.00129739	22.5896
20	60293505	rs6121460	A	G	0.0932955	0.0199206	2.64107e-06	17318	Ruminiclostridium5	TRUE	reported	5WQJPO	0.0805	textfile	0.00126494	21.9314
1	41878680	rs2801960	G	C	0.0520975	0.0115111	6.20872e-06	17387	Ruminiclostridium5	TRUE	reported	5WQJPO	0.3181	textfile	0.00117669	20.4809
16	86769909	rs8053158	G	A	-0.0740543	0.0159151	5.89806e-06	17397	Ruminiclostridium5	TRUE	reported	5WQJPO	0.1203	textfile	0.00124299	21.6487
13	108775162	rs1223978	C	T	0.0484169	0.0108254	8.16186e-06	17381	Ruminiclostridium5	TRUE	reported	5WQJPO	0.4801	textfile	0.00114956	20.0011
2	103755970	rs73002572	C	G	0.181548	0.0414078	8.8222e-06	3761	Ruminiclostridium5	TRUE	reported	5WQJPO	0.0547	textfile	0.00508508	19.2125
21	33811886	rs2833828	A	G	0.0489617	0.0108702	6.81651e-06	17397	Ruminiclostridium5	TRUE	reported	5WQJPO	0.4533	textfile	0.00116481	20.2856
3	55243531	rs4955951	G	A	-0.0713749	0.0165826	9.95519e-06	17397	Ruminiclostridium5	TRUE	reported	5WQJPO	0.0924	textfile	0.00106377	18.524
14	20954661	rs1756364	T	G	0.0999189	0.0197169	2.53654e-07	12933	Ruminiclostridium6	TRUE	reported	s9tohI	0.1213	textfile	0.0019818	25.6775
14	56938952	rs71414120	G	T	0.200894	0.0406434	1.07697e-06	5567	Ruminiclostridium6	TRUE	reported	s9tohI	0.0765	textfile	0.0043695	24.423
16	72136154	rs61060922	G	T	0.15913	0.0322283	1.08647e-06	8955	Ruminiclostridium6	TRUE	reported	s9tohI	0.0447	textfile	0.00271506	24.3741
1	240503826	rs79968172	A	G	0.11614	0.0243083	1.66054e-06	12802	Ruminiclostridium6	TRUE	reported	s9tohI	0.0557	textfile	0.00177991	22.8235
11	40289063	rs77193512	G	A	0.0736533	0.0153163	1.29587e-06	13380	Ruminiclostridium6	TRUE	reported	s9tohI	0.167	textfile	0.00172531	23.1211
8	79766499	rs11992182	C	A	0.0625299	0.0137876	4.64839e-06	13381	Ruminiclostridium6	TRUE	reported	s9tohI	0.2883	textfile	0.00153478	20.5653
18	76018244	rs72991535	G	T	0.135604	0.0295174	4.95367e-06	9642	Ruminiclostridium6	TRUE	reported	s9tohI	0.0596	textfile	0.00218409	21.1007
11	86179076	rs663262	C	T	-0.13498	0.0310715	3.39417e-06	7876	Ruminiclostridium6	TRUE	reported	s9tohI	0.0517	textfile	0.00239041	18.8672
13	111703249	rs9555756	C	A	-0.0804138	0.0176692	7.10127e-06	13369	Ruminiclostridium6	TRUE	reported	s9tohI	0.1243	textfile	0.00154688	20.7092
2	5548605	rs792058	A	G	0.0554234	0.0125423	8.57953e-06	12933	Ruminiclostridium6	TRUE	reported	s9tohI	0.4274	textfile	0.00150757	19.5238
10	132651293	rs10829821	C	T	-0.097606	0.0216072	3.47141e-06	12802	Ruminiclostridium6	TRUE	reported	s9tohI	0.0855	textfile	0.00159142	20.4026
19	10115515	rs67479537	C	T	0.118994	0.026487	9.302e-06	11613	Ruminiclostridium6	TRUE	reported	s9tohI	0.0795	textfile	0.00173495	20.1795
15	61047117	rs1871858	G	C	-0.105422	0.0237274	9.11606e-06	12818	Ruminiclostridium6	TRUE	reported	s9tohI	0.0795	textfile	0.00153769	19.7374
10	128214403	rs116969552	G	A	-0.166823	0.0376681	9.15949e-06	6824	Ruminiclostridium6	TRUE	reported	s9tohI	0.0358	textfile	0.00286601	19.6081
19	49209339	rs2548459	T	C	0.0554866	0.0122755	6.40206e-06	13377	Ruminiclostridium6	TRUE	reported	s9tohI	0.4702	textfile	0.00152503	20.4285
7	101271282	rs73176030	C	T	0.058665	0.013208	7.28883e-06	13378	Ruminiclostridium6	TRUE	reported	s9tohI	0.3181	textfile	0.0014725	19.7252
4	36478011	rs35362464	A	C	0.0720077	0.0165387	8.99138e-06	13308	Ruminiclostridium6	TRUE	reported	s9tohI	0.1511	textfile	0.00142241	18.9536
3	157841287	rs57665991	G	C	-0.0641507	0.0123339	2.07274e-07	16725	Ruminiclostridium9	TRUE	reported	ADUafZ	0.2386	textfile	0.00161487	27.0491
1	247710285	rs12040548	T	G	0.0570422	0.0122359	3.14872e-06	16721	Ruminiclostridium9	TRUE	reported	ADUafZ	0.3111	textfile	0.00129806	21.7304
7	47013498	rs115044523	A	G	-0.0980026	0.0202616	2.37202e-06	16107	Ruminiclostridium9	TRUE	reported	ADUafZ	0.0915	textfile	0.00145038	23.3922
11	68886460	rs12419854	A	T	-0.0727975	0.0155594	3.17992e-06	16027	Ruminiclostridium9	TRUE	reported	ADUafZ	0.1779	textfile	0.00136396	21.8873
20	2210530	rs6082461	C	A	0.0586425	0.0131004	4.86594e-06	16650	Ruminiclostridium9	TRUE	reported	ADUafZ	0.2068	textfile	0.00120204	20.0357
9	74214419	rs113048721	G	C	0.0600735	0.0132737	4.10352e-06	16719	Ruminiclostridium9	TRUE	reported	ADUafZ	0.2386	textfile	0.00122359	20.4799
19	34371198	rs918449	G	A	-0.0950908	0.0197177	2.55994e-06	16725	Ruminiclostridium9	TRUE	reported	ADUafZ	0.0696	textfile	0.00138866	23.2548
6	128568828	rs73592673	T	A	-0.081629	0.0169515	2.13971e-06	15493	Ruminiclostridium9	TRUE	reported	ADUafZ	0.1471	textfile	0.00149448	23.1856
7	155701010	rs79082720	G	C	0.0928576	0.0204871	6.46935e-06	16094	Ruminiclostridium9	TRUE	reported	ADUafZ	0.0954	textfile	0.00127484	20.5409
8	14697544	rs74303178	C	T	0.0532742	0.0119274	7.91566e-06	16706	Ruminiclostridium9	TRUE	reported	ADUafZ	0.3201	textfile	0.00119276	19.9477
2	204706865	rs13033315	A	T	0.0511195	0.0111418	5.68052e-06	16724	Ruminiclostridium9	TRUE	reported	ADUafZ	0.4503	textfile	0.00125712	21.0481
3	29179983	rs9809789	T	C	-0.0717454	0.0159673	8.71968e-06	16025	Ruminiclostridium9	TRUE	reported	ADUafZ	0.168	textfile	0.00125828	20.1869
13	90441578	rs9522712	C	T	0.0699728	0.0154939	4.65962e-06	16725	Ruminiclostridium9	TRUE	reported	ADUafZ	0.1451	textfile	0.00121798	20.3932
6	67655320	rs78191726	C	T	0.0944998	0.0210206	7.58287e-06	16039	Ruminiclostridium9	TRUE	reported	ADUafZ	0.0905	textfile	0.00125848	20.2077
12	10702414	rs7137760	T	C	0.050797	0.0112182	7.06911e-06	16722	Ruminiclostridium9	TRUE	reported	ADUafZ	0.4145	textfile	0.00122464	20.501
22	17793012	rs5994253	G	A	-0.0811302	0.0157621	2.35183e-07	15288	RuminococcaceaeNK4A214group	TRUE	reported	Uck6wZ	0.1461	textfile	0.00172996	26.4899
22	49796014	rs136761	A	G	-0.0587521	0.0119155	8.15195e-07	14822	RuminococcaceaeNK4A214group	TRUE	reported	Uck6wZ	0.4294	textfile	0.00163759	24.3089
1	157338888	rs11586410	A	G	-0.0863422	0.0169937	3.66276e-07	14822	RuminococcaceaeNK4A214group	TRUE	reported	Uck6wZ	0.1342	textfile	0.00173864	25.8114
12	78373555	rs34576931	C	G	-0.0873312	0.0194886	4.71641e-06	14678	RuminococcaceaeNK4A214group	TRUE	reported	Uck6wZ	0.0915	textfile	0.00136621	20.0779
2	235430299	rs114244418	G	C	-0.175266	0.0372779	3.59151e-06	7123	RuminococcaceaeNK4A214group	TRUE	reported	Uck6wZ	0.0408	textfile	0.00309374	22.0989
20	18030357	rs4814689	T	C	-0.1083	0.0230708	4.5519e-06	14009	RuminococcaceaeNK4A214group	TRUE	reported	Uck6wZ	0.0666	textfile	0.00157052	22.0329
7	132042135	rs73158814	G	C	-0.109257	0.0227458	2.19798e-06	13077	RuminococcaceaeNK4A214group	TRUE	reported	Uck6wZ	0.0736	textfile	0.00176126	23.0691
2	239087912	rs12731	G	A	-0.0527684	0.0115053	4.87237e-06	15288	RuminococcaceaeNK4A214group	TRUE	reported	Uck6wZ	0.4513	textfile	0.00137405	21.0326
2	141897042	rs7573569	C	T	0.107739	0.0233638	3.23139e-06	14822	RuminococcaceaeNK4A214group	TRUE	reported	Uck6wZ	0.0716	textfile	0.0014326	21.2616
3	26509287	rs147475196	G	A	-0.133769	0.0295196	4.72496e-06	9917	RuminococcaceaeNK4A214group	TRUE	reported	Uck6wZ	0.0775	textfile	0.00206637	20.5305
16	24073806	rs62027366	C	T	0.0615389	0.0137612	6.58456e-06	14822	RuminococcaceaeNK4A214group	TRUE	reported	Uck6wZ	0.2296	textfile	0.0013474	19.9954
4	159932022	rs12642039	C	T	-0.0553003	0.0119397	3.43005e-06	15276	RuminococcaceaeNK4A214group	TRUE	reported	Uck6wZ	0.3658	textfile	0.00140232	21.449
5	35288938	rs35559912	C	T	-0.0925071	0.0203674	4.89023e-06	13976	RuminococcaceaeNK4A214group	TRUE	reported	Uck6wZ	0.0656	textfile	0.00147386	20.6261
3	84725039	rs13087692	G	T	0.0574623	0.012594	8.69224e-06	15288	RuminococcaceaeNK4A214group	TRUE	reported	Uck6wZ	0.3052	textfile	0.00135988	20.8154
1	100248591	rs6681678	T	C	-0.100174	0.024	9.04931e-06	13031	RuminococcaceaeNK4A214group	TRUE	reported	Uck6wZ	0.0497	textfile	0.00133515	17.4189
5	123846318	rs11241747	T	C	0.0533858	0.0120035	6.58971e-06	14822	RuminococcaceaeNK4A214group	TRUE	reported	Uck6wZ	0.3907	textfile	0.00133276	19.7779
15	80713184	rs77564310	C	A	-0.0713093	0.0140855	3.28614e-07	17000	RuminococcaceaeUCG002	TRUE	reported	1jvZPT	0.1789	textfile	0.00150537	25.6268
12	47384118	rs55793120	C	T	0.137396	0.027414	4.80674e-07	11669	RuminococcaceaeUCG002	TRUE	reported	1jvZPT	0.0507	textfile	0.00214802	25.1148
1	14732458	rs10927423	A	C	-0.0713617	0.0147712	8.49518e-07	17096	RuminococcaceaeUCG002	TRUE	reported	1jvZPT	0.1829	textfile	0.00136336	23.3371
4	12207874	rs67746927	G	C	-0.054237	0.0110357	9.17088e-07	16651	RuminococcaceaeUCG002	TRUE	reported	1jvZPT	0.4414	textfile	0.00144851	24.1512
11	111712942	rs116974815	A	C	-0.189731	0.0396566	2.02518e-06	5819	RuminococcaceaeUCG002	TRUE	reported	1jvZPT	0.0577	textfile	0.00391823	22.882
14	77502546	rs7155595	A	C	0.0569929	0.0116986	1.14931e-06	17084	RuminococcaceaeUCG002	TRUE	reported	1jvZPT	0.3091	textfile	0.00138733	23.7312
11	86335459	rs7120052	C	A	0.0624796	0.0135523	1.96895e-06	17097	RuminococcaceaeUCG002	TRUE	reported	1jvZPT	0.1759	textfile	0.00124162	21.252
1	227563126	rs10916131	T	C	-0.069333	0.0146753	2.87497e-06	17097	RuminococcaceaeUCG002	TRUE	reported	1jvZPT	0.1382	textfile	0.00130382	22.3179
1	238938497	rs79016051	T	C	-0.0887747	0.0189424	2.33742e-06	16937	RuminococcaceaeUCG002	TRUE	reported	1jvZPT	0.0905	textfile	0.00129511	21.9612
19	54475808	rs12463378	G	A	-0.0522061	0.0112086	2.95523e-06	16994	RuminococcaceaeUCG002	TRUE	reported	1jvZPT	0.4175	textfile	0.00127493	21.6912
5	123822114	rs11750293	T	G	-0.0578304	0.0120512	1.76136e-06	17094	RuminococcaceaeUCG002	TRUE	reported	1jvZPT	0.2813	textfile	0.00134531	23.0249
1	190171640	rs2265670	G	C	-0.0512404	0.0109287	2.99166e-06	17096	RuminococcaceaeUCG002	TRUE	reported	1jvZPT	0.4583	textfile	0.00128421	21.9805
10	73820548	rs15256	T	C	0.0732376	0.016834	9.45659e-06	17095	RuminococcaceaeUCG002	TRUE	reported	1jvZPT	0.0865	textfile	0.00110597	18.9253
4	23325040	rs882348	G	A	-0.0799946	0.0178618	5.44852e-06	17097	RuminococcaceaeUCG002	TRUE	reported	1jvZPT	0.1064	textfile	0.00117177	20.0549
2	45178830	rs72874194	C	G	-0.0770289	0.016725	3.46664e-06	16651	RuminococcaceaeUCG002	TRUE	reported	1jvZPT	0.0994	textfile	0.00127228	21.2092
3	24045453	rs6793778	T	C	-0.0558706	0.0125258	9.81289e-06	17094	RuminococcaceaeUCG002	TRUE	reported	1jvZPT	0.2624	textfile	0.00116254	19.8932
12	129451330	rs7342369	A	C	-0.0527803	0.0116023	5.66121e-06	16651	RuminococcaceaeUCG002	TRUE	reported	1jvZPT	0.3231	textfile	0.00124129	20.6919
9	20131746	rs10964441	A	G	-0.14906	0.034486	7.45116e-06	5346	RuminococcaceaeUCG002	TRUE	reported	1jvZPT	0.0527	textfile	0.00348252	18.6756
11	43344751	rs11607472	G	A	-0.0780229	0.0176325	7.18671e-06	16282	RuminococcaceaeUCG002	TRUE	reported	1jvZPT	0.1074	textfile	0.00120112	19.5778
19	43637890	rs7249614	G	A	-0.0492778	0.0110807	9.07376e-06	16651	RuminococcaceaeUCG002	TRUE	reported	1jvZPT	0.3847	textfile	0.00118635	19.7751
5	141014951	rs76847269	G	A	0.163508	0.0356151	5.1719e-06	7654	RuminococcaceaeUCG002	TRUE	reported	1jvZPT	0.0567	textfile	0.00274617	21.0716
2	120757853	rs6542556	G	A	0.050974	0.011406	7.86123e-06	17094	RuminococcaceaeUCG002	TRUE	reported	1jvZPT	0.3449	textfile	0.00116702	19.97
13	87920450	rs57079348	G	T	-0.076573	0.0172819	7.21822e-06	16372	RuminococcaceaeUCG002	TRUE	reported	1jvZPT	0.1213	textfile	0.00119769	19.6296
15	90780618	rs56030423	A	G	-0.0982874	0.0216344	6.30385e-06	14937	RuminococcaceaeUCG002	TRUE	reported	1jvZPT	0.0885	textfile	0.00137988	20.637
14	73589896	rs362417	C	G	-0.054863	0.0120984	7.80005e-06	17097	RuminococcaceaeUCG002	TRUE	reported	1jvZPT	0.2664	textfile	0.00120133	20.5614
9	114066670	rs113147300	G	A	-0.075842	0.0164562	7.6914e-06	16370	RuminococcaceaeUCG002	TRUE	reported	1jvZPT	0.1322	textfile	0.00129583	21.2377
7	51541468	rs73341549	C	T	-0.169857	0.0318768	1.50953e-07	6744	RuminococcaceaeUCG003	TRUE	reported	W4SNCT	0.0507	textfile	0.00419253	28.3851
2	205238716	rs6759615	G	A	0.102523	0.0200204	7.86224e-07	14410	RuminococcaceaeUCG003	TRUE	reported	W4SNCT	0.0696	textfile	0.00181653	26.2202
19	49209851	rs646327	A	G	0.0586696	0.0118369	7.8318e-07	14406	RuminococcaceaeUCG003	TRUE	reported	W4SNCT	0.4682	textfile	0.00170241	24.5633
12	75496463	rs11613919	T	G	0.0727604	0.0155716	1.62509e-06	14309	RuminococcaceaeUCG003	TRUE	reported	W4SNCT	0.2127	textfile	0.00152353	21.8303
9	134416970	rs11243416	C	T	-0.0925653	0.0191203	1.66882e-06	14004	RuminococcaceaeUCG003	TRUE	reported	W4SNCT	0.1014	textfile	0.00167081	23.4339
15	35071718	rs16959793	C	A	-0.062527	0.0131259	2.21709e-06	14412	RuminococcaceaeUCG003	TRUE	reported	W4SNCT	0.2803	textfile	0.00157207	22.6892
8	82026852	rs4452755	C	A	-0.0634463	0.0134741	3.29335e-06	14406	RuminococcaceaeUCG003	TRUE	reported	W4SNCT	0.3052	textfile	0.00153675	22.1694
2	37905976	rs10490280	T	C	-0.0672094	0.0143309	4.15551e-06	14004	RuminococcaceaeUCG003	TRUE	reported	W4SNCT	0.2177	textfile	0.00156811	21.9912
6	105781538	rs4532474	A	G	0.0769231	0.017045	4.82127e-06	14412	RuminococcaceaeUCG003	TRUE	reported	W4SNCT	0.1491	textfile	0.00141119	20.3639
18	46485154	rs4629039	A	T	0.0553742	0.0122659	6.54355e-06	14404	RuminococcaceaeUCG003	TRUE	reported	W4SNCT	0.34	textfile	0.00141291	20.3776
7	97348436	rs2523124	C	T	-0.0546625	0.0120823	5.7837e-06	14409	RuminococcaceaeUCG003	TRUE	reported	W4SNCT	0.3976	textfile	0.00141849	20.4652
1	13794594	rs3013089	A	G	-0.0551473	0.0120346	4.38133e-06	14408	RuminococcaceaeUCG003	TRUE	reported	W4SNCT	0.3847	textfile	0.00145529	20.9955
3	41982393	rs78720113	G	A	-0.115348	0.0249601	7.59261e-06	13078	RuminococcaceaeUCG003	TRUE	reported	W4SNCT	0.0696	textfile	0.00163035	21.3533
22	25292719	rs139730	C	G	-0.0577655	0.0130645	9.72112e-06	14004	RuminococcaceaeUCG003	TRUE	reported	W4SNCT	0.2863	textfile	0.0013941	19.5475
3	54427795	rs6769553	G	A	0.0849743	0.0157451	7.91068e-08	9501	RuminococcaceaeUCG004	TRUE	reported	kDpQkf	0.2843	textfile	0.00305624	29.1202
1	103732214	rs12125734	T	G	0.133972	0.0257417	2.09428e-07	8938	RuminococcaceaeUCG004	TRUE	reported	kDpQkf	0.0865	textfile	0.00302133	27.0804
3	169966722	rs511258	A	G	-0.0757474	0.0162475	4.52052e-06	9500	RuminococcaceaeUCG004	TRUE	reported	kDpQkf	0.2634	textfile	0.00228269	21.7306
7	24791998	rs2248146	C	T	0.0689452	0.0153649	8.20001e-06	9502	RuminococcaceaeUCG004	TRUE	reported	kDpQkf	0.3221	textfile	0.00211452	20.1306
9	7317307	rs10976229	G	T	0.095976	0.0214554	7.04477e-06	9116	RuminococcaceaeUCG004	TRUE	reported	kDpQkf	0.1412	textfile	0.00219026	20.0059
2	239846337	rs7569771	G	A	-0.075914	0.0170308	8.11964e-06	9502	RuminococcaceaeUCG004	TRUE	reported	kDpQkf	0.2167	textfile	0.00208666	19.8647
8	139253064	rs872501	A	G	0.116125	0.025946	5.80805e-06	8473	RuminococcaceaeUCG004	TRUE	reported	kDpQkf	0.1272	textfile	0.00235855	20.0265
1	18676399	rs550351	C	A	0.078587	0.018003	9.43128e-06	9498	RuminococcaceaeUCG004	TRUE	reported	kDpQkf	0.4404	textfile	0.0020022	19.051
6	2119329	rs3800154	C	A	-0.0797959	0.0177639	6.11581e-06	9406	RuminococcaceaeUCG004	TRUE	reported	kDpQkf	0.2207	textfile	0.00214066	20.1739
6	132887921	rs11961899	A	G	-0.0707825	0.0161381	9.1802e-06	9501	RuminococcaceaeUCG004	TRUE	reported	kDpQkf	0.2714	textfile	0.00202068	19.2333
3	197683751	rs9818949	T	G	0.0859927	0.0188671	5.38832e-06	9116	RuminococcaceaeUCG004	TRUE	reported	kDpQkf	0.2187	textfile	0.00227362	20.769
11	15771251	rs7123615	G	C	-0.0786157	0.0179592	7.09181e-06	9502	RuminococcaceaeUCG004	TRUE	reported	kDpQkf	0.169	textfile	0.0020126	19.1582
7	18026604	rs10950694	C	T	0.0577628	0.011412	4.298e-07	15821	RuminococcaceaeUCG005	TRUE	reported	5BAJ7x	0.4235	textfile	0.00161672	25.6164
20	16312851	rs34781347	A	G	0.188685	0.0386484	6.04728e-07	6061	RuminococcaceaeUCG005	TRUE	reported	5BAJ7x	0.0596	textfile	0.00391708	23.8269
11	27747671	rs12288512	G	A	0.066635	0.0144356	3.10278e-06	15473	RuminococcaceaeUCG005	TRUE	reported	5BAJ7x	0.1799	textfile	0.0013752	21.305
5	32755085	rs60081663	G	C	0.158082	0.0319586	9.28113e-07	9342	RuminococcaceaeUCG005	TRUE	reported	5BAJ7x	0.0527	textfile	0.00261223	24.4621
2	198122357	rs114279581	G	A	-0.146604	0.0316034	3.21853e-06	8465	RuminococcaceaeUCG005	TRUE	reported	5BAJ7x	0.0477	textfile	0.00253568	21.514
18	22575871	rs12458218	C	T	0.0677322	0.0144525	2.41027e-06	16099	RuminococcaceaeUCG005	TRUE	reported	5BAJ7x	0.1769	textfile	0.00136243	21.9609
8	3099727	rs35166120	G	C	-0.0686153	0.0146252	3.75403e-06	16092	RuminococcaceaeUCG005	TRUE	reported	5BAJ7x	0.1849	textfile	0.00136595	22.0082
1	187906034	rs7555878	G	A	0.0586677	0.0125277	2.81022e-06	16100	RuminococcaceaeUCG005	TRUE	reported	5BAJ7x	0.2803	textfile	0.00136031	21.928
17	7034575	rs394449	T	A	0.0692909	0.0148712	2.59897e-06	15728	RuminococcaceaeUCG005	TRUE	reported	5BAJ7x	0.1789	textfile	0.00137844	21.7072
14	94630731	rs10873449	C	T	0.0654843	0.0143973	4.11169e-06	16098	RuminococcaceaeUCG005	TRUE	reported	5BAJ7x	0.169	textfile	0.00128345	20.685
10	62662781	rs2893871	A	G	-0.073644	0.015548	3.53845e-06	16103	RuminococcaceaeUCG005	TRUE	reported	5BAJ7x	0.1521	textfile	0.00139128	22.4322
10	4240906	rs72776570	A	C	0.087067	0.0197179	5.35716e-06	15376	RuminococcaceaeUCG005	TRUE	reported	5BAJ7x	0.0825	textfile	0.00126646	19.4953
15	68705697	rs898577	C	T	-0.123012	0.0286671	7.46313e-06	9991	RuminococcaceaeUCG005	TRUE	reported	5BAJ7x	0.0547	textfile	0.00183959	18.4095
5	154003091	rs7449320	A	C	0.0599163	0.0130836	4.80776e-06	16095	RuminococcaceaeUCG005	TRUE	reported	5BAJ7x	0.2207	textfile	0.0013013	20.9691
4	7302344	rs10937802	A	G	0.0755811	0.0168226	8.17353e-06	15821	RuminococcaceaeUCG005	TRUE	reported	5BAJ7x	0.0974	textfile	0.00127424	20.1829
2	239509030	rs7586445	A	G	0.0782349	0.0176458	8.8145e-06	15099	RuminococcaceaeUCG005	TRUE	reported	5BAJ7x	0.1262	textfile	0.00130019	19.6545
12	47384118	rs55793120	C	T	0.121548	0.0279546	7.37046e-06	11224	RuminococcaceaeUCG005	TRUE	reported	5BAJ7x	0.0507	textfile	0.00168154	18.9021
14	39306809	rs8009993	C	G	-0.135936	0.0244857	4.42176e-08	7389	RuminococcaceaeUCG009	TRUE	reported	s8X328	0.1292	textfile	0.00415387	30.8126
17	32786955	rs1550196	A	G	0.130842	0.0262478	1.13288e-06	7389	RuminococcaceaeUCG009	TRUE	reported	s8X328	0.1173	textfile	0.00335168	24.8421
6	78106701	rs4708333	G	T	-0.084033	0.0174757	1.56246e-06	7511	RuminococcaceaeUCG009	TRUE	reported	s8X328	0.3022	textfile	0.003069	23.1161
1	39983022	rs61779334	C	G	-0.138137	0.0292072	1.94241e-06	6865	RuminococcaceaeUCG009	TRUE	reported	s8X328	0.1044	textfile	0.00324778	22.3622
1	202299085	rs4079028	T	C	0.0915623	0.019936	3.28244e-06	7480	RuminococcaceaeUCG009	TRUE	reported	s8X328	0.1938	textfile	0.0028121	21.0882
12	12970792	rs2058609	G	A	0.0816464	0.017472	3.12485e-06	7510	RuminococcaceaeUCG009	TRUE	reported	s8X328	0.3141	textfile	0.00289928	21.8311
4	7426937	rs12508214	T	C	-0.0774649	0.0168937	4.75487e-06	7511	RuminococcaceaeUCG009	TRUE	reported	s8X328	0.3509	textfile	0.00279157	21.0206
13	106650093	rs9558661	C	T	-0.0897823	0.0200739	7.00847e-06	7480	RuminococcaceaeUCG009	TRUE	reported	s8X328	0.1869	textfile	0.00266721	19.9988
16	1979831	rs758191	G	T	0.17702	0.0375113	9.00992e-06	5829	RuminococcaceaeUCG009	TRUE	reported	s8X328	0.0636	textfile	0.00380599	22.2622
2	75512668	rs2192926	G	A	-0.089048	0.0192989	4.87746e-06	7511	RuminococcaceaeUCG009	TRUE	reported	s8X328	0.2366	textfile	0.00282655	21.2847
6	51803869	rs113006825	C	T	-0.0928893	0.0208035	7.97701e-06	7165	RuminococcaceaeUCG009	TRUE	reported	s8X328	0.1799	textfile	0.00277483	19.9314
2	66396776	rs138460696	G	A	0.139274	0.0315794	9.80841e-06	6865	RuminococcaceaeUCG009	TRUE	reported	s8X328	0.1064	textfile	0.0028253	19.4449
7	32001710	rs6952765	A	G	0.0732099	0.0166777	8.13062e-06	7511	RuminococcaceaeUCG009	TRUE	reported	s8X328	0.4612	textfile	0.00255892	19.2643
19	52399401	rs78410648	G	A	0.120989	0.0277317	9.67203e-06	7510	RuminococcaceaeUCG009	TRUE	reported	s8X328	0.0974	textfile	0.00252813	19.0293
15	36607072	rs35506912	C	G	-0.0693743	0.0147926	3.20918e-06	12793	RuminococcaceaeUCG010	TRUE	reported	fTSEOO	0.2495	textfile	0.0017163	21.9909
9	135968557	rs682403	G	A	-0.0588161	0.0124671	2.36537e-06	12864	RuminococcaceaeUCG010	TRUE	reported	fTSEOO	0.4761	textfile	0.00172716	22.2531
7	16349864	rs6958419	T	C	-0.0585718	0.0124994	2.84162e-06	12870	RuminococcaceaeUCG010	TRUE	reported	fTSEOO	0.4891	textfile	0.00170326	21.955
6	104728618	rs2820282	C	A	-0.0592304	0.0125917	2.85385e-06	12865	RuminococcaceaeUCG010	TRUE	reported	fTSEOO	0.4523	textfile	0.00171698	22.1235
16	5233941	rs12597105	A	G	0.0670855	0.0144415	4.873e-06	12415	RuminococcaceaeUCG010	TRUE	reported	fTSEOO	0.2773	textfile	0.00173513	21.5756
11	130676996	rs7935775	T	A	-0.0631351	0.0137953	4.99423e-06	12864	RuminococcaceaeUCG010	TRUE	reported	fTSEOO	0.3002	textfile	0.00162552	20.9415
4	31057482	rs73218807	A	G	-0.166211	0.0367938	6.43033e-06	6714	RuminococcaceaeUCG010	TRUE	reported	fTSEOO	0.0577	textfile	0.00303018	20.4004
4	40707798	rs7441445	T	C	-0.05695	0.0126502	6.80187e-06	12852	RuminococcaceaeUCG010	TRUE	reported	fTSEOO	0.4354	textfile	0.00157447	20.2639
6	105073676	rs1416041	C	A	-0.182339	0.0339898	7.04419e-08	3632	RuminococcaceaeUCG011	TRUE	reported	jETJPm	0.1342	textfile	0.00786121	28.7623
1	179370499	rs12724320	T	C	-0.120881	0.0249229	1.51986e-06	3632	RuminococcaceaeUCG011	TRUE	reported	jETJPm	0.2753	textfile	0.00643526	23.5113
12	29634919	rs79113084	T	C	-0.152166	0.0317519	2.06123e-06	3610	RuminococcaceaeUCG011	TRUE	reported	jETJPm	0.1551	textfile	0.00632166	22.9536
1	219901055	rs9729514	G	A	0.184934	0.0394616	2.36769e-06	3632	RuminococcaceaeUCG011	TRUE	reported	jETJPm	0.1024	textfile	0.00601059	21.9504
7	111763988	rs2729556	T	C	-0.109097	0.0233699	3.18679e-06	3632	RuminococcaceaeUCG011	TRUE	reported	jETJPm	0.499	textfile	0.00596442	21.7808
7	11222521	rs10274562	T	C	0.110917	0.0244556	6.49607e-06	3632	RuminococcaceaeUCG011	TRUE	reported	jETJPm	0.3519	textfile	0.00563177	20.5591
3	76205107	rs4490371	C	T	-0.111816	0.0248963	7.74624e-06	3610	RuminococcaceaeUCG011	TRUE	reported	jETJPm	0.331	textfile	0.00555667	20.1605
3	185469491	rs12636310	A	G	0.132725	0.0282037	2.81235e-06	3632	RuminococcaceaeUCG011	TRUE	reported	jETJPm	0.2177	textfile	0.00606054	22.1339
10	2219930	rs12781711	T	C	-0.0656129	0.0117477	2.55301e-08	16772	RuminococcaceaeUCG013	TRUE	reported	ZpSl9u	0.3131	textfile	0.00185645	31.1906
5	141395140	rs12189346	A	G	0.0684961	0.014558	1.67955e-06	16470	RuminococcaceaeUCG013	TRUE	reported	ZpSl9u	0.163	textfile	0.0013423	22.1347
12	30245557	rs75088940	C	T	-0.0942968	0.0200713	2.55399e-06	15638	RuminococcaceaeUCG013	TRUE	reported	ZpSl9u	0.0934	textfile	0.00140946	22.0694
10	19780463	rs16918863	C	A	0.111491	0.0240157	4.15503e-06	12643	RuminococcaceaeUCG013	TRUE	reported	ZpSl9u	0.0606	textfile	0.00170177	21.5488
3	9534657	rs76973485	T	G	0.194976	0.0418213	3.3498e-06	5299	RuminococcaceaeUCG013	TRUE	reported	ZpSl9u	0.0368	textfile	0.00408501	21.7271
3	197049996	rs12485353	A	G	-0.0607903	0.0130847	4.19379e-06	16771	RuminococcaceaeUCG013	TRUE	reported	ZpSl9u	0.1789	textfile	0.00128536	21.5819
13	76583319	rs9565219	A	T	-0.0524592	0.0117701	8.72524e-06	16772	RuminococcaceaeUCG013	TRUE	reported	ZpSl9u	0.337	textfile	0.00118299	19.8622
16	10863459	rs1729063	C	G	-0.0533411	0.0120757	9.63581e-06	16470	RuminococcaceaeUCG013	TRUE	reported	ZpSl9u	0.328	textfile	0.0011833	19.5097
7	32530997	rs7784330	A	G	-0.0498329	0.0112066	8.1626e-06	16770	RuminococcaceaeUCG013	TRUE	reported	ZpSl9u	0.3887	textfile	0.00117771	19.7712
1	9361576	rs11581881	T	C	0.0661211	0.0144736	4.72582e-06	15730	RuminococcaceaeUCG013	TRUE	reported	ZpSl9u	0.1809	textfile	0.00132501	20.8674
9	136620584	rs2428106	G	C	-0.0490863	0.0109903	8.37605e-06	16768	RuminococcaceaeUCG013	TRUE	reported	ZpSl9u	0.4394	textfile	0.00118825	19.9458
8	40311885	rs2730183	A	G	-0.0488692	0.0109907	8.43787e-06	16772	RuminococcaceaeUCG013	TRUE	reported	ZpSl9u	0.4642	textfile	0.00117739	19.7681
5	3628882	rs9313055	C	T	0.105087	0.023446	9.54713e-06	15764	RuminococcaceaeUCG013	TRUE	reported	ZpSl9u	0.0686	textfile	0.00127275	20.0866
9	13609119	rs12336782	C	T	-0.0856047	0.0189311	8.60305e-06	16772	RuminococcaceaeUCG013	TRUE	reported	ZpSl9u	0.0815	textfile	0.00121767	20.4452
10	115650278	rs4385846	T	G	0.0598404	0.0131807	6.46209e-06	16772	RuminococcaceaeUCG013	TRUE	reported	ZpSl9u	0.2068	textfile	0.00122743	20.6092
5	26110626	rs115777838	C	T	-0.18835	0.0386643	4.62331e-07	5674	RuminococcaceaeUCG014	TRUE	reported	gqvh0A	0.0537	textfile	0.00416492	23.7222
2	57205854	rs72809222	C	T	0.0671775	0.0139838	2.41191e-06	13922	RuminococcaceaeUCG014	TRUE	reported	gqvh0A	0.2515	textfile	0.00165492	23.0747
3	101334609	rs12638134	G	T	0.0582548	0.0119657	1.21144e-06	14403	RuminococcaceaeUCG014	TRUE	reported	gqvh0A	0.3897	textfile	0.00164293	23.6987
9	14363769	rs56105232	A	G	0.139276	0.0299132	2.9128e-06	9190	RuminococcaceaeUCG014	TRUE	reported	gqvh0A	0.0726	textfile	0.00235335	21.6736
2	134854659	rs995642	T	C	0.060048	0.0126417	1.90222e-06	14402	RuminococcaceaeUCG014	TRUE	reported	gqvh0A	0.326	textfile	0.00156417	22.5593
5	36435597	rs10941294	T	C	-0.122057	0.0260017	2.397e-06	12615	RuminococcaceaeUCG014	TRUE	reported	gqvh0A	0.0686	textfile	0.00174374	22.0322
18	4084336	rs79640386	A	T	-0.110863	0.0248098	8.73755e-06	13692	RuminococcaceaeUCG014	TRUE	reported	gqvh0A	0.0646	textfile	0.00145623	19.9649
2	119467367	rs439810	C	G	-0.0577127	0.0126675	7.04188e-06	14403	RuminococcaceaeUCG014	TRUE	reported	gqvh0A	0.2972	textfile	0.00143906	20.7538
1	237422989	rs10495392	T	C	-0.082486	0.0187194	9.96329e-06	13902	RuminococcaceaeUCG014	TRUE	reported	gqvh0A	0.1193	textfile	0.00139473	19.4139
7	109564034	rs62478832	A	T	-0.058129	0.012903	6.04427e-06	14331	RuminococcaceaeUCG014	TRUE	reported	gqvh0A	0.2883	textfile	0.0014142	20.2928
11	126024042	rs61898819	T	A	0.0607865	0.0138761	9.91789e-06	14325	RuminococcaceaeUCG014	TRUE	reported	gqvh0A	0.2107	textfile	0.00133784	19.1876
10	119928413	rs853612	G	A	-0.0528257	0.0119367	9.75451e-06	14403	RuminococcaceaeUCG014	TRUE	reported	gqvh0A	0.4026	textfile	0.00135794	19.5823
3	123829361	rs73186226	A	G	-0.0993852	0.0216819	6.71749e-06	13760	RuminococcaceaeUCG014	TRUE	reported	gqvh0A	0.0875	textfile	0.00152465	21.0081
8	3636548	rs34402072	T	C	-0.0688023	0.0156083	9.80426e-06	13863	RuminococcaceaeUCG014	TRUE	reported	gqvh0A	0.1918	textfile	0.00139968	19.4282
1	15322582	rs74060145	G	C	-0.115767	0.0254199	8.7051e-06	13011	RuminococcaceaeUCG014	TRUE	reported	gqvh0A	0.0646	textfile	0.00159155	20.7374
16	87759750	rs77627087	G	C	0.067562	0.0150103	7.42665e-06	14390	RuminococcaceaeUCG014	TRUE	reported	gqvh0A	0.1859	textfile	0.00140589	20.2565
19	49175964	rs17296933	G	C	-0.0829544	0.0185058	7.33724e-06	13177	RuminococcaceaeUCG014	TRUE	reported	gqvh0A	0.1272	textfile	0.0015226	20.0909
11	131659000	rs10791168	G	A	-0.0664624	0.0150069	9.76182e-06	14403	RuminococcaceaeUCG014	TRUE	reported	gqvh0A	0.1839	textfile	0.00135996	19.6115
11	45688595	rs10769159	C	G	-0.0640277	0.0110059	5.29128e-09	16603	Ruminococcus1	TRUE	reported	S45YUr	0.5338	textfile	0.00203428	33.84
11	114023573	rs7117576	G	A	0.0829505	0.0170891	6.47979e-07	16606	Ruminococcus1	TRUE	reported	S45YUr	0.0885	textfile	0.00141683	23.5584
17	71256018	rs17781867	T	C	0.0999271	0.0211728	1.96335e-06	14349	Ruminococcus1	TRUE	reported	S45YUr	0.0924	textfile	0.00154994	22.2715
2	10533921	rs7583465	T	C	0.0527654	0.0112619	2.55613e-06	16588	Ruminococcus1	TRUE	reported	S45YUr	0.3767	textfile	0.00132162	21.9495
2	65925212	rs78613526	A	G	0.167497	0.0367639	5.11425e-06	7266	Ruminococcus1	TRUE	reported	S45YUr	0.0427	textfile	0.00284862	20.7515
5	15944587	rs78572139	A	G	0.125038	0.0279411	5.23105e-06	11667	Ruminococcus1	TRUE	reported	S45YUr	0.0706	textfile	0.00171352	20.0226
1	12778598	rs3000856	A	T	-0.0709997	0.0162766	9.27669e-06	16126	Ruminococcus1	TRUE	reported	S45YUr	0.1342	textfile	0.00117855	19.0253
15	55439182	rs6493760	T	C	0.0535262	0.0115885	3.38363e-06	16126	Ruminococcus1	TRUE	reported	S45YUr	0.3966	textfile	0.00132124	21.3318
8	144596903	rs11783695	T	G	-0.0734114	0.0161398	4.72679e-06	16606	Ruminococcus1	TRUE	reported	S45YUr	0.1511	textfile	0.0012443	20.6861
10	65870347	rs10995816	G	C	-0.0762002	0.0174689	8.38258e-06	16597	Ruminococcus1	TRUE	reported	S45YUr	0.1123	textfile	0.00114513	19.0252
2	181882879	rs10167839	G	A	0.0519509	0.0116306	8.09254e-06	16605	Ruminococcus1	TRUE	reported	S45YUr	0.3439	textfile	0.0012001	19.9492
1	241789757	rs3819978	T	C	-0.11504	0.0260137	8.74133e-06	12769	Ruminococcus1	TRUE	reported	S45YUr	0.0586	textfile	0.00152922	19.5535
2	119481372	rs4849717	A	T	0.132764	0.0299816	8.82616e-06	10484	Ruminococcus1	TRUE	reported	S45YUr	0.0527	textfile	0.00186686	19.605
20	13258628	rs6105066	C	T	-0.0607052	0.013425	5.05914e-06	16049	Ruminococcus1	TRUE	reported	S45YUr	0.2495	textfile	0.0012724	20.4442
3	106664363	rs78120384	G	A	-0.192815	0.0392045	3.31185e-07	6082	Ruminococcus2	TRUE	reported	2rZ6R2	0.0726	textfile	0.00396134	24.1807
2	238103439	rs12986628	T	C	0.0665937	0.0140168	2.14202e-06	14714	Ruminococcus2	TRUE	reported	2rZ6R2	0.2127	textfile	0.00153169	22.5688
3	173040924	rs7635831	A	G	0.0618344	0.0129031	1.98054e-06	14924	Ruminococcus2	TRUE	reported	2rZ6R2	0.2932	textfile	0.00153645	22.9622
13	62067781	rs2997412	G	A	-0.0568439	0.0122325	4.22116e-06	15336	Ruminococcus2	TRUE	reported	2rZ6R2	0.2803	textfile	0.0014061	21.5915
2	182656416	rs2368224	G	T	0.199648	0.0438453	3.6293e-06	3026	Ruminococcus2	TRUE	reported	2rZ6R2	0.0477	textfile	0.00680529	20.7202
7	16804578	rs4400279	G	A	0.0546114	0.0120077	5.79929e-06	15333	Ruminococcus2	TRUE	reported	2rZ6R2	0.3638	textfile	0.0013472	20.6817
9	137557890	rs58681734	G	A	0.0723875	0.0160787	4.18175e-06	15338	Ruminococcus2	TRUE	reported	2rZ6R2	0.1511	textfile	0.00131972	20.266
7	151435722	rs1819812	T	G	0.0842356	0.0184893	5.28435e-06	14868	Ruminococcus2	TRUE	reported	2rZ6R2	0.1163	textfile	0.00139409	20.7535
1	108074445	rs12406309	C	A	-0.063193	0.0142275	9.78953e-06	15339	Ruminococcus2	TRUE	reported	2rZ6R2	0.1909	textfile	0.00128447	19.7252
18	862477	rs2846589	T	G	0.0522093	0.0116382	7.58896e-06	14924	Ruminococcus2	TRUE	reported	2rZ6R2	0.4543	textfile	0.00134666	20.1219
9	79919385	rs55707116	A	C	0.0865521	0.0189141	8.00593e-06	15336	Ruminococcus2	TRUE	reported	2rZ6R2	0.1024	textfile	0.00136358	20.9377
11	12148588	rs75140805	G	T	0.0836825	0.0176445	3.95297e-06	14249	Ruminococcus2	TRUE	reported	2rZ6R2	0.1581	textfile	0.00157609	22.49
18	33456427	rs4799823	T	C	0.0837001	0.0182263	5.40138e-06	14650	Ruminococcus2	TRUE	reported	2rZ6R2	0.1392	textfile	0.00143746	21.0862
4	24655463	rs61791565	C	T	-0.0523503	0.0117119	6.78933e-06	15319	Ruminococcus2	TRUE	reported	2rZ6R2	0.3688	textfile	0.00130253	19.9769
4	4268322	rs7693984	A	G	-0.102822	0.0235087	9.42134e-06	14154	Ruminococcus2	TRUE	reported	2rZ6R2	0.0825	textfile	0.00134974	19.1273
10	29201860	rs2047242	G	A	-0.067603	0.0133738	2.46372e-07	13369	Ruminococcusgauvreauiigroup	TRUE	reported	AlT0Wv	0.2972	textfile	0.00190764	25.5481
16	2767894	rs71386687	G	T	0.121037	0.02386	2.90761e-07	11340	Ruminococcusgauvreauiigroup	TRUE	reported	AlT0Wv	0.0596	textfile	0.00226412	25.7288
3	112372317	rs9870933	G	A	0.0621643	0.0126072	8.4912e-07	13382	Ruminococcusgauvreauiigroup	TRUE	reported	AlT0Wv	0.4085	textfile	0.00181358	24.3098
12	61119266	rs1391597	T	C	0.0590284	0.0124874	1.85964e-06	13382	Ruminococcusgauvreauiigroup	TRUE	reported	AlT0Wv	0.3807	textfile	0.001667	22.3417
5	166419552	rs431418	G	A	-0.094737	0.0210157	5.53667e-06	13289	Ruminococcusgauvreauiigroup	TRUE	reported	AlT0Wv	0.1193	textfile	0.00152685	20.3182
2	191954852	rs10931481	A	G	0.0610096	0.0130484	3.38211e-06	13382	Ruminococcusgauvreauiigroup	TRUE	reported	AlT0Wv	0.3111	textfile	0.00163098	21.8582
15	85563483	rs289410	A	G	-0.0654926	0.0139101	2.27464e-06	13380	Ruminococcusgauvreauiigroup	TRUE	reported	AlT0Wv	0.2684	textfile	0.00165405	22.1645
1	20552072	rs2105937	G	A	0.0580215	0.0127806	5.10352e-06	13364	Ruminococcusgauvreauiigroup	TRUE	reported	AlT0Wv	0.334	textfile	0.00153982	20.6069
8	137090850	rs2166943	C	A	0.0566974	0.0123497	5.27717e-06	13377	Ruminococcusgauvreauiigroup	TRUE	reported	AlT0Wv	0.4384	textfile	0.00157316	21.0742
7	153487396	rs12539819	T	C	0.110654	0.0240684	4.49375e-06	11860	Ruminococcusgauvreauiigroup	TRUE	reported	AlT0Wv	0.0954	textfile	0.00177901	21.1332
1	161880482	rs12079579	G	A	0.0955324	0.0213436	5.03725e-06	12986	Ruminococcusgauvreauiigroup	TRUE	reported	AlT0Wv	0.0726	textfile	0.00154035	20.0308
4	18824860	rs73802842	A	C	0.0736808	0.0169665	7.48026e-06	13382	Ruminococcusgauvreauiigroup	TRUE	reported	AlT0Wv	0.1431	textfile	0.00140732	18.8565
5	112627773	rs13188803	A	T	0.0709419	0.0156855	7.27559e-06	12834	Ruminococcusgauvreauiigroup	TRUE	reported	AlT0Wv	0.1879	textfile	0.00159131	20.4522
5	18662686	rs13163520	A	G	-0.127377	0.0233883	5.61015e-08	6326	Ruminococcusgnavusgroup	TRUE	reported	XrPldH	0.1809	textfile	0.00466688	29.6517
2	122096018	rs934940	C	A	-0.105045	0.0229588	2.73705e-06	6309	Ruminococcusgnavusgroup	TRUE	reported	XrPldH	0.1849	textfile	0.00330713	20.9273
3	66701616	rs9872758	C	T	0.0849233	0.0176643	1.66029e-06	6398	Ruminococcusgnavusgroup	TRUE	reported	XrPldH	0.4771	textfile	0.00359956	23.106
8	129224680	rs2909242	A	C	-0.0909965	0.018351	7.40957e-07	6401	Ruminococcusgnavusgroup	TRUE	reported	XrPldH	0.3857	textfile	0.00382663	24.5807
9	135838591	rs3124783	G	A	-0.11599	0.0249099	2.6652e-06	6401	Ruminococcusgnavusgroup	TRUE	reported	XrPldH	0.1203	textfile	0.00337581	21.675
2	144700007	rs62167033	C	T	0.185289	0.0396295	3.49529e-06	5194	Ruminococcusgnavusgroup	TRUE	reported	XrPldH	0.0706	textfile	0.00419117	21.8522
2	36259341	rs12989336	A	G	-0.0846861	0.0187936	7.11808e-06	6401	Ruminococcusgnavusgroup	TRUE	reported	XrPldH	0.3052	textfile	0.00316213	20.2987
1	115168097	rs12136548	T	C	0.0901946	0.0196476	3.09631e-06	6401	Ruminococcusgnavusgroup	TRUE	reported	XrPldH	0.2913	textfile	0.00328146	21.0672
3	146290310	rs78399089	C	T	0.144445	0.0326618	6.62998e-06	5944	Ruminococcusgnavusgroup	TRUE	reported	XrPldH	0.0825	textfile	0.00327959	19.5514
10	6512581	rs11597105	G	A	0.114673	0.0250653	6.94868e-06	6328	Ruminococcusgnavusgroup	TRUE	reported	XrPldH	0.1123	textfile	0.00329667	20.9237
16	433078	rs11864644	C	T	-0.139804	0.0318253	5.0088e-06	6241	Ruminococcusgnavusgroup	TRUE	reported	XrPldH	0.0706	textfile	0.00308245	19.2909
4	190110710	rs4388134	T	C	-0.0904997	0.0203544	9.11637e-06	6399	Ruminococcusgnavusgroup	TRUE	reported	XrPldH	0.2455	textfile	0.00307982	19.7625
19	49218060	rs35866622	C	T	-0.0612024	0.0109421	2.21337e-08	17240	Ruminococcustorquesgroup	TRUE	reported	PkuGSk	0.4404	textfile	0.00181138	31.2812
12	56494998	rs773123	A	T	0.0824005	0.0173862	1.58956e-06	17011	Ruminococcustorquesgroup	TRUE	reported	PkuGSk	0.1123	textfile	0.00131871	22.4595
10	4639762	rs10904297	G	A	-0.167804	0.0389812	2.68713e-06	3143	Ruminococcustorquesgroup	TRUE	reported	PkuGSk	0.0298	textfile	0.00586135	18.5191
17	14532347	rs8080469	A	G	0.0490727	0.0107036	3.49522e-06	17798	Ruminococcustorquesgroup	TRUE	reported	PkuGSk	0.5189	textfile	0.0011796	21.0169
8	76769843	rs77034621	G	T	-0.151553	0.0335878	6.06872e-06	8567	Ruminococcustorquesgroup	TRUE	reported	PkuGSk	0.0527	textfile	0.00237086	20.3547
7	54781314	rs73130967	T	A	0.0770375	0.0168264	3.70741e-06	17011	Ruminococcustorquesgroup	TRUE	reported	PkuGSk	0.1123	textfile	0.00123071	20.9589
15	25326425	rs1972694	A	T	-0.0614094	0.0137321	8.92829e-06	17353	Ruminococcustorquesgroup	TRUE	reported	PkuGSk	0.1839	textfile	0.00115113	19.9963
14	26130404	rs12434631	G	A	0.074697	0.0153401	2.77247e-06	17353	Ruminococcustorquesgroup	TRUE	reported	PkuGSk	0.1402	textfile	0.00136454	23.7084
11	132663147	rs4073731	C	T	0.0651948	0.0142221	4.0525e-06	17793	Ruminococcustorquesgroup	TRUE	reported	PkuGSk	0.1759	textfile	0.0011796	21.0111
5	56952803	rs13154778	A	T	0.0563358	0.0129526	7.15746e-06	17795	Ruminococcustorquesgroup	TRUE	reported	PkuGSk	0.1859	textfile	0.00106192	18.9149
6	67262102	rs1475330	C	T	0.0523492	0.01182	8.13435e-06	17353	Ruminococcustorquesgroup	TRUE	reported	PkuGSk	0.3012	textfile	0.00112906	19.6125
9	27225258	rs10967781	A	C	0.0507994	0.0113322	8.36865e-06	17791	Ruminococcustorquesgroup	TRUE	reported	PkuGSk	0.3181	textfile	0.00112822	20.0927
22	21358653	rs8141465	G	A	0.0480778	0.0107442	9.64837e-06	17791	Ruminococcustorquesgroup	TRUE	reported	PkuGSk	0.5427	textfile	0.00112422	20.0212
2	174308394	rs13417181	C	T	0.166509	0.0337521	7.61748e-07	3047	Sellimonas	TRUE	reported	EQgEpZ	0.2157	textfile	0.00792405	24.3214
2	213214174	rs2371572	C	A	0.127349	0.0250862	4.46357e-07	3154	Sellimonas	TRUE	reported	EQgEpZ	0.5487	textfile	0.00810446	25.754
3	42008186	rs113379006	C	T	-0.162759	0.0357025	7.20777e-06	3154	Sellimonas	TRUE	reported	EQgEpZ	0.168	textfile	0.00654603	20.769
11	79332972	rs2187447	C	A	0.243457	0.0527695	3.97806e-06	3028	Sellimonas	TRUE	reported	EQgEpZ	0.0606	textfile	0.0069804	21.2712
15	52105282	rs2016057	C	A	-0.125878	0.0256153	1.02698e-06	3154	Sellimonas	TRUE	reported	EQgEpZ	0.3907	textfile	0.00759841	24.1336
1	247579710	rs72553859	C	G	-0.150458	0.0332626	5.37687e-06	3154	Sellimonas	TRUE	reported	EQgEpZ	0.175	textfile	0.00644537	20.4476
7	111501524	rs56203279	C	T	-0.124045	0.0269115	3.71999e-06	3154	Sellimonas	TRUE	reported	EQgEpZ	0.33	textfile	0.00669122	21.2328
6	93730393	rs553697	C	T	-0.153767	0.0339099	6.12773e-06	3047	Sellimonas	TRUE	reported	EQgEpZ	0.162	textfile	0.00670319	20.549
12	100709313	rs7968030	T	A	-0.12711	0.0280617	5.56417e-06	3095	Sellimonas	TRUE	reported	EQgEpZ	0.2833	textfile	0.0065857	20.5046
2	180278564	rs4600608	G	A	-0.137152	0.0301702	4.94843e-06	3095	Sellimonas	TRUE	reported	EQgEpZ	0.2386	textfile	0.00663279	20.6522
7	106250164	rs41816	G	A	0.132201	0.0291087	8.39372e-06	3154	Sellimonas	TRUE	reported	EQgEpZ	0.2515	textfile	0.00649729	20.6134
9	34332382	rs11787826	A	C	0.081327	0.0171154	2.63466e-06	6923	Senegalimassilia	TRUE	reported	H3NvIH	0.4284	textfile	0.00325077	22.572
17	74949284	rs72887800	A	T	-0.0822462	0.0175721	2.41534e-06	6923	Senegalimassilia	TRUE	reported	H3NvIH	0.3777	textfile	0.00315442	21.9008
17	48379615	rs7225245	A	G	0.079173	0.0170421	4.18017e-06	6923	Senegalimassilia	TRUE	reported	H3NvIH	0.4583	textfile	0.00310786	21.5766
13	19489214	rs57512504	A	T	0.0819494	0.0172241	2.03318e-06	6923	Senegalimassilia	TRUE	reported	H3NvIH	0.4612	textfile	0.00325917	22.6305
5	127861692	rs10036909	T	C	0.185519	0.0400881	8.05438e-06	4996	Senegalimassilia	TRUE	reported	H3NvIH	0.0696	textfile	0.00426843	21.4079
2	220831701	rs13383270	C	G	0.0774679	0.017084	6.03944e-06	6923	Senegalimassilia	TRUE	reported	H3NvIH	0.4195	textfile	0.00296129	20.5559
2	206654123	rs1990708	C	A	-0.109619	0.0247785	8.90578e-06	6923	Senegalimassilia	TRUE	reported	H3NvIH	0.1262	textfile	0.00281906	19.5659
14	34431996	rs2017373	T	C	0.0782258	0.0176841	9.50288e-06	6923	Senegalimassilia	TRUE	reported	H3NvIH	0.3738	textfile	0.00281848	19.5618
17	74267010	rs8901	T	C	0.0934594	0.0186813	6.06998e-07	6063	Slackia	TRUE	reported	wND7lO	0.3708	textfile	0.00411107	25.0201
7	13523683	rs4492265	G	A	-0.0905757	0.0191658	2.40925e-06	6063	Slackia	TRUE	reported	wND7lO	0.3101	textfile	0.00367014	22.3267
8	96946291	rs16894137	T	C	-0.122792	0.0263047	2.71183e-06	6063	Slackia	TRUE	reported	wND7lO	0.1431	textfile	0.00358121	21.7837
7	78282725	rs112764253	A	T	0.194714	0.0411598	3.39569e-06	5634	Slackia	TRUE	reported	wND7lO	0.0408	textfile	0.00395647	22.3713
15	34041896	rs12440440	G	A	0.0901934	0.0190582	2.62872e-06	6063	Slackia	TRUE	reported	wND7lO	0.3091	textfile	0.00368039	22.3893
7	99451715	rs35156985	C	T	-0.155709	0.0348085	8.05947e-06	5965	Slackia	TRUE	reported	wND7lO	0.0636	textfile	0.00334343	20.0037
19	4555786	rs10409783	G	A	0.0950828	0.0211239	7.69592e-06	5941	Slackia	TRUE	reported	wND7lO	0.2833	textfile	0.00339873	20.2539
16	7460475	rs13339230	G	C	0.147055	0.0330635	7.42025e-06	6063	Slackia	TRUE	reported	wND7lO	0.0885	textfile	0.00325206	19.775
4	57167507	rs58767323	C	G	-0.102833	0.0227077	4.59992e-06	6063	Slackia	TRUE	reported	wND7lO	0.1899	textfile	0.00337107	20.5012
12	100584014	rs11110281	C	T	-0.137519	0.0227398	2.58314e-09	15120	Streptococcus	TRUE	reported	I2oilX	0.0676	textfile	0.00241296	36.5673
17	61298020	rs4968759	G	A	-0.0515109	0.0112068	3.78116e-06	16384	Streptococcus	TRUE	reported	I2oilX	0.4264	textfile	0.00128781	21.1242
7	46774896	rs11764382	G	A	-0.0695345	0.0143671	1.28631e-06	16387	Streptococcus	TRUE	reported	I2oilX	0.1909	textfile	0.00142738	23.4211
15	41663393	rs72739637	G	A	0.0959942	0.0193213	1.03307e-06	14920	Streptococcus	TRUE	reported	I2oilX	0.1064	textfile	0.0016517	24.6809
11	131649446	rs1918540	A	G	0.059639	0.0128148	2.44067e-06	16373	Streptococcus	TRUE	reported	I2oilX	0.2525	textfile	0.0013211	21.6563
8	10199548	rs17708276	G	A	-0.0793955	0.0170628	3.04096e-06	16278	Streptococcus	TRUE	reported	I2oilX	0.1282	textfile	0.00132836	21.6491
3	94103591	rs11720390	A	G	0.107024	0.0228121	3.59482e-06	15220	Streptococcus	TRUE	reported	I2oilX	0.0746	textfile	0.00144407	22.0076
5	169689604	rs395407	C	G	-0.0792781	0.0173697	4.36503e-06	15864	Streptococcus	TRUE	reported	I2oilX	0.1421	textfile	0.00131141	20.8288
9	93556174	rs10448310	G	A	-0.0517935	0.0111324	3.30706e-06	16384	Streptococcus	TRUE	reported	I2oilX	0.4304	textfile	0.00131942	21.6433
10	28588269	rs7916711	G	A	0.102891	0.0217362	2.71702e-06	15294	Streptococcus	TRUE	reported	I2oilX	0.0646	textfile	0.00146295	22.4042
10	8102404	rs71481756	G	T	0.0931048	0.0207949	6.51476e-06	14526	Streptococcus	TRUE	reported	I2oilX	0.0994	textfile	0.00137811	20.0433
14	97526750	rs2370083	T	G	-0.0816836	0.0185851	9.75245e-06	16277	Streptococcus	TRUE	reported	I2oilX	0.0885	textfile	0.00118536	19.3146
4	53657577	rs10028567	T	C	-0.0921167	0.0191881	7.30343e-06	16311	Streptococcus	TRUE	reported	I2oilX	0.0815	textfile	0.00141097	23.044
3	132058723	rs6806351	C	T	-0.0633829	0.0136647	4.93869e-06	15973	Streptococcus	TRUE	reported	I2oilX	0.2087	textfile	0.00134515	21.5123
4	37452858	rs57646748	A	G	-0.0907696	0.0200344	5.4754e-06	15939	Streptococcus	TRUE	reported	I2oilX	0.0676	textfile	0.00128619	20.5245
17	80576624	rs9903102	A	C	-0.0709483	0.0155275	4.17998e-06	16384	Streptococcus	TRUE	reported	I2oilX	0.164	textfile	0.00127265	20.8751
16	73391982	rs6563952	C	G	0.0827344	0.0180035	5.82134e-06	16387	Streptococcus	TRUE	reported	I2oilX	0.0924	textfile	0.00128706	21.1156
3	62327558	rs12638227	C	G	-0.0557288	0.0108552	2.47707e-07	17165	Subdoligranulum	TRUE	reported	CNlBfn	0.4652	textfile	0.00153311	26.3531
5	141857415	rs10065321	C	T	-0.0512828	0.0108105	2.10155e-06	17589	Subdoligranulum	TRUE	reported	CNlBfn	0.3678	textfile	0.00127777	22.5009
2	218215847	rs4347804	G	A	0.166063	0.0357483	2.18405e-06	4312	Subdoligranulum	TRUE	reported	CNlBfn	0.0417	textfile	0.00497953	21.5692
5	4671383	rs6555306	C	T	-0.0740777	0.0155463	2.80664e-06	17591	Subdoligranulum	TRUE	reported	CNlBfn	0.1223	textfile	0.00128905	22.7024
4	48990885	rs3761728	G	T	-0.0543458	0.0118866	3.86747e-06	17570	Subdoligranulum	TRUE	reported	CNlBfn	0.2425	textfile	0.0011883	20.901
10	125472937	rs2114677	T	C	-0.104176	0.0230829	2.71726e-06	15566	Subdoligranulum	TRUE	reported	CNlBfn	0.0557	textfile	0.00130681	20.3659
19	29644694	rs75158211	C	T	-0.072343	0.015933	7.52162e-06	17165	Subdoligranulum	TRUE	reported	CNlBfn	0.1113	textfile	0.00119958	20.6132
6	153694029	rs2171249	T	C	0.106744	0.0233213	4.50556e-06	14679	Subdoligranulum	TRUE	reported	CNlBfn	0.0736	textfile	0.00142516	20.947
14	86933898	rs35940633	A	G	-0.0511008	0.011001	4.21698e-06	17582	Subdoligranulum	TRUE	reported	CNlBfn	0.3628	textfile	0.00122571	21.5745
5	117799448	rs76528319	T	G	-0.143279	0.0310662	7.41394e-06	8468	Subdoligranulum	TRUE	reported	CNlBfn	0.0398	textfile	0.00250562	21.2659
2	232408743	rs1667315	A	G	0.0485017	0.0107452	6.72143e-06	17586	Subdoligranulum	TRUE	reported	CNlBfn	0.4374	textfile	0.00115722	20.3721
3	183716408	rs76664262	A	T	0.0834078	0.0185357	4.87344e-06	16712	Subdoligranulum	TRUE	reported	CNlBfn	0.0934	textfile	0.00121016	20.2463
2	200288718	rs10497836	T	C	-0.0524065	0.0118697	8.37954e-06	17579	Subdoligranulum	TRUE	reported	CNlBfn	0.2803	textfile	0.00110768	19.4912
16	13684415	rs16962433	T	A	0.0855999	0.0189213	7.64534e-06	15857	Subdoligranulum	TRUE	reported	CNlBfn	0.1083	textfile	0.00128903	20.4639
5	58499183	rs13173038	G	A	-0.0718076	0.0151627	2.72984e-06	13245	Sutterella	TRUE	reported	FPM3e8	0.2207	textfile	0.00169044	22.4245
13	58689340	rs2321387	A	G	-0.0592876	0.0124509	1.86519e-06	13252	Sutterella	TRUE	reported	FPM3e8	0.5298	textfile	0.00170805	22.6704
16	85038065	rs7499539	G	A	0.0617478	0.0130998	2.35769e-06	13254	Sutterella	TRUE	reported	FPM3e8	0.3231	textfile	0.00167354	22.215
7	150126751	rs62501473	A	G	0.0694233	0.0149416	5.51851e-06	12762	Sutterella	TRUE	reported	FPM3e8	0.2286	textfile	0.00168873	21.5846
1	63278549	rs143438747	C	T	-0.145793	0.0306867	3.28021e-06	9368	Sutterella	TRUE	reported	FPM3e8	0.0547	textfile	0.00240369	22.5672
6	18583878	rs9350083	G	T	-0.0593069	0.0133929	8.22778e-06	13254	Sutterella	TRUE	reported	FPM3e8	0.2992	textfile	0.0014773	19.6062
3	70588939	rs7638039	C	T	0.0645624	0.0143887	8.66397e-06	13236	Sutterella	TRUE	reported	FPM3e8	0.2326	textfile	0.0015188	20.1304
10	102520687	rs11591622	G	T	-0.0688382	0.0151375	6.49857e-06	12604	Sutterella	TRUE	reported	FPM3e8	0.2157	textfile	0.00163806	20.6767
7	111285025	rs2613606	T	C	-0.0556794	0.0124117	7.2023e-06	13249	Sutterella	TRUE	reported	FPM3e8	0.3936	textfile	0.00151663	20.1214
6	82386821	rs1145877	G	A	-0.073548	0.0162413	7.19949e-06	13251	Sutterella	TRUE	reported	FPM3e8	0.159	textfile	0.00154518	20.5037
11	111695709	rs607327	T	C	0.0578334	0.0129053	6.6306e-06	13251	Sutterella	TRUE	reported	FPM3e8	0.3767	textfile	0.00151327	20.0797
6	147936781	rs2050185	A	G	0.0575138	0.0128766	7.96955e-06	13243	Sutterella	TRUE	reported	FPM3e8	0.3777	textfile	0.00150418	19.9468
11	8938819	rs1883097	T	C	0.226399	0.0454642	4.15789e-07	4417	Terrisporobacter	TRUE	reported	2uDnUm	0.0557	textfile	0.00558278	24.7864
3	144148905	rs2569953	C	A	-0.0775591	0.0174641	8.95009e-06	6637	Terrisporobacter	TRUE	reported	2uDnUm	0.4195	textfile	0.00296287	19.7171
16	15920394	rs7184125	C	T	0.091256	0.0205493	8.48103e-06	6232	Terrisporobacter	TRUE	reported	2uDnUm	0.2326	textfile	0.00315448	19.7146
19	17026940	rs2872237	A	C	-0.0814505	0.0175943	3.97135e-06	6632	Terrisporobacter	TRUE	reported	2uDnUm	0.4344	textfile	0.00322105	21.4246
11	20621043	rs58405430	T	G	0.134617	0.0301177	7.9371e-06	6176	Terrisporobacter	TRUE	reported	2uDnUm	0.1153	textfile	0.00322438	19.9717
9	117245252	rs7034891	C	G	-0.0799209	0.0173794	4.53776e-06	6629	Terrisporobacter	TRUE	reported	2uDnUm	0.4841	textfile	0.00317997	21.1409
2	63366962	rs149744580	G	A	0.169883	0.0315478	7.00965e-08	8459	Turicibacter	TRUE	reported	JZvONz	0.0527	textfile	0.00341628	28.9905
5	95717619	rs4869133	A	G	0.131186	0.027197	2.55369e-06	8256	Turicibacter	TRUE	reported	JZvONz	0.0885	textfile	0.00281024	23.2611
17	43117476	rs12603364	C	T	0.110861	0.0225598	8.66598e-07	8923	Turicibacter	TRUE	reported	JZvONz	0.1074	textfile	0.00269898	24.1428
12	12242455	rs11054680	C	T	-0.104751	0.0226997	2.30977e-06	8928	Turicibacter	TRUE	reported	JZvONz	0.0964	textfile	0.00237951	21.2901
7	130972179	rs55756211	C	T	-0.115115	0.0240708	2.80533e-06	8941	Turicibacter	TRUE	reported	JZvONz	0.1163	textfile	0.00255147	22.8659
11	1681862	rs61265175	C	G	-0.0858591	0.0185778	4.13678e-06	8941	Turicibacter	TRUE	reported	JZvONz	0.2326	textfile	0.00238322	21.3545
16	49826299	rs7199484	A	G	-0.0731428	0.0160172	5.76664e-06	8948	Turicibacter	TRUE	reported	JZvONz	0.332	textfile	0.00232507	20.8485
16	10181248	rs11649454	C	G	0.0950891	0.0203433	3.26627e-06	8943	Turicibacter	TRUE	reported	JZvONz	0.1392	textfile	0.00243711	21.8434
21	36929643	rs2834977	C	T	-0.0959995	0.0208261	3.95588e-06	8946	Turicibacter	TRUE	reported	JZvONz	0.173	textfile	0.00236953	21.2435
8	26027842	rs2952020	A	G	-0.0759019	0.0165764	5.63308e-06	8949	Turicibacter	TRUE	reported	JZvONz	0.2227	textfile	0.00233741	20.9618
19	11864932	rs11666533	T	C	-0.111689	0.0248436	7.37109e-06	8256	Turicibacter	TRUE	reported	JZvONz	0.0795	textfile	0.00244208	20.2063
15	92605098	rs4247078	G	C	0.0710377	0.0155221	5.46077e-06	8948	Turicibacter	TRUE	reported	JZvONz	0.338	textfile	0.00233525	20.9401
5	170048048	rs2221441	C	G	0.0710364	0.015343	3.45667e-06	8720	Turicibacter	TRUE	reported	JZvONz	0.4056	textfile	0.00245221	21.4309
6	126111881	rs3734633	A	G	-0.120957	0.02683	5.31914e-06	8626	Turicibacter	TRUE	reported	JZvONz	0.0974	textfile	0.00235064	20.3197
19	1030320	rs67476743	G	T	0.132164	0.022208	3.74049e-09	4948	Tyzzerella3	TRUE	reported	Rx0t0s	0.2853	textfile	0.00710688	35.4022
5	16388259	rs17706273	C	T	-0.140368	0.0274708	5.87816e-07	5395	Tyzzerella3	TRUE	reported	Rx0t0s	0.1521	textfile	0.00481624	26.0997
2	57810406	rs7561370	C	T	0.131341	0.0286292	1.51605e-06	5396	Tyzzerella3	TRUE	reported	Rx0t0s	0.1223	textfile	0.00388525	21.0388
17	3738781	rs55799124	G	A	-0.11435	0.0238604	1.3355e-06	5362	Tyzzerella3	TRUE	reported	Rx0t0s	0.2068	textfile	0.00426515	22.9591
7	82547827	rs17809157	T	A	-0.163819	0.0336386	1.54133e-06	4621	Tyzzerella3	TRUE	reported	Rx0t0s	0.0994	textfile	0.00510617	23.7064
9	33113322	rs7019909	C	T	0.144156	0.0301626	1.7612e-06	5396	Tyzzerella3	TRUE	reported	Rx0t0s	0.1014	textfile	0.00421519	22.833
13	35023691	rs75091807	T	G	-0.184966	0.0383029	1.70674e-06	4621	Tyzzerella3	TRUE	reported	Rx0t0s	0.0905	textfile	0.0050211	23.3095
14	89595945	rs4904512	C	T	-0.117151	0.0250306	3.09269e-06	5396	Tyzzerella3	TRUE	reported	Rx0t0s	0.1988	textfile	0.00404314	21.8972
13	81593016	rs7333521	C	T	-0.207191	0.0453121	4.87602e-06	4335	Tyzzerella3	TRUE	reported	Rx0t0s	0.0427	textfile	0.00479996	20.8985
10	46098286	rs112102233	G	A	-0.216348	0.0477575	6.17669e-06	3857	Tyzzerella3	TRUE	reported	Rx0t0s	0.0666	textfile	0.00529261	20.5116
6	102680257	rs1232220	T	G	-0.143869	0.031828	7.90792e-06	5000	Tyzzerella3	TRUE	reported	Rx0t0s	0.1262	textfile	0.00406982	20.4241
12	77390329	rs191093	A	G	0.159008	0.0353306	6.76393e-06	4621	Tyzzerella3	TRUE	reported	Rx0t0s	0.0795	textfile	0.00436417	20.2465
11	87588698	rs10898797	T	C	0.12238	0.0274683	8.85446e-06	5387	Tyzzerella3	TRUE	reported	Rx0t0s	0.1571	textfile	0.00367127	19.8426
6	5755626	rs6920448	T	C	-0.141081	0.0305446	4.15376e-06	5010	Tyzzerella3	TRUE	reported	Rx0t0s	0.1153	textfile	0.00424017	21.3252
11	44302154	rs2013594	C	T	-0.0720698	0.0155153	3.42129e-06	9283	Veillonella	TRUE	reported	VjPM1T	0.3579	textfile	0.00231894	21.5721
8	13253770	rs12679709	G	C	-0.0793499	0.0164818	1.77579e-06	9290	Veillonella	TRUE	reported	VjPM1T	0.3211	textfile	0.00248878	23.1735
22	45604800	rs742016	G	A	-0.0688571	0.0149769	4.65692e-06	9279	Veillonella	TRUE	reported	VjPM1T	0.4235	textfile	0.00227281	21.1329
21	30010673	rs1882878	G	A	-0.0768966	0.0163908	2.98089e-06	9282	Veillonella	TRUE	reported	VjPM1T	0.3062	textfile	0.0023656	22.0049
3	125544032	rs7645873	T	A	0.0761385	0.0164228	3.11802e-06	9286	Veillonella	TRUE	reported	VjPM1T	0.2833	textfile	0.00230932	21.4894
11	2956783	rs55807413	G	A	0.107329	0.0237633	5.51435e-06	8610	Veillonella	TRUE	reported	VjPM1T	0.0974	textfile	0.00236369	20.3949
5	119914285	rs62376424	T	C	-0.0762216	0.0163499	3.65453e-06	8999	Veillonella	TRUE	reported	VjPM1T	0.334	textfile	0.00240926	21.7284
14	106939916	rs7359080	A	C	-0.135391	0.030352	7.39902e-06	6189	Veillonella	TRUE	reported	VjPM1T	0.1272	textfile	0.00320472	19.8913
9	89306305	rs11141494	A	G	-0.0783421	0.0174393	9.74642e-06	9291	Veillonella	TRUE	reported	VjPM1T	0.1948	textfile	0.00216736	20.1763
1	178945043	rs6656807	G	A	0.0703062	0.0153954	5.49694e-06	8999	Veillonella	TRUE	reported	VjPM1T	0.4245	textfile	0.0023121	20.8502
12	129984555	rs11614532	C	G	0.0744538	0.0165214	7.12638e-06	8411	Veillonella	TRUE	reported	VjPM1T	0.3052	textfile	0.00240871	20.3037
11	9312796	rs56349194	G	A	-0.158501	0.0315231	6.25748e-07	3266	Victivallis	TRUE	reported	9NcWmi	0.16	textfile	0.00768144	25.2663
9	136309841	rs592514	A	T	-0.181449	0.0391678	2.60375e-06	3241	Victivallis	TRUE	reported	9NcWmi	0.1282	textfile	0.00657818	21.4478
14	96071125	rs911666	C	T	-0.118576	0.0263146	7.65252e-06	3267	Victivallis	TRUE	reported	9NcWmi	0.3052	textfile	0.00617673	20.2924
12	102514184	rs4764863	A	G	0.121561	0.0246058	8.2222e-07	3266	Victivallis	TRUE	reported	9NcWmi	0.5	textfile	0.00741755	24.3918
4	9608445	rs12512543	C	A	-0.178036	0.0374344	2.5413e-06	3239	Victivallis	TRUE	reported	9NcWmi	0.1213	textfile	0.0069349	22.605
7	106378229	rs342302	G	A	-0.152754	0.0351572	8.15946e-06	3265	Victivallis	TRUE	reported	9NcWmi	0.159	textfile	0.0057487	18.8665
6	131630319	rs4895919	C	T	-0.116918	0.0247515	2.75199e-06	3254	Victivallis	TRUE	reported	9NcWmi	0.4821	textfile	0.00681034	22.2991
2	38049069	rs11899949	A	G	0.130568	0.0276239	2.7671e-06	3258	Victivallis	TRUE	reported	9NcWmi	0.2773	textfile	0.00681057	22.3273
3	57723877	rs6445926	C	G	0.117031	0.0249764	2.95824e-06	3267	Victivallis	TRUE	reported	9NcWmi	0.3966	textfile	0.00667549	21.942
13	72876881	rs173120	C	T	0.13381	0.0290127	7.65253e-06	3263	Victivallis	TRUE	reported	9NcWmi	0.2455	textfile	0.00647679	21.2585
5	180579462	rs2546432	C	T	-0.110803	0.0249655	9.93269e-06	3266	Victivallis	TRUE	reported	9NcWmi	0.4662	textfile	0.0059951	19.686
21	40405606	rs1882775	G	A	-0.13827	0.031273	8.72833e-06	3258	Victivallis	TRUE	reported	9NcWmi	0.2237	textfile	0.00596445	19.5368
