# Supplementary material for: Causal associations between gut microbiota and synovitis–tenosynovitis: a two-sample Mendelian randomization study
Source: Front Microbiol. 2024 Apr 30;15:1355725. doi: 10.3389/fmicb.2024.1355725 (PMC11091245; doi:10.3389/fmicb.2024.1355725)
Supplement: Supplementary file 2 [file Table_2.XLSX]

## Sheet: Supplementary Table S2
MR results (IVW) of the causal effects of gut microbiota on synovitis and tenosynovitis
exposure	method	nsnp	b	se	pval	lo_ci	up_ci	or	or_lci95	or_uci95
Gordonibacter	Inverse variance weighted	14	-0.00123438	0.000527159	0.0192029	-0.00226761	-0.000201147	0.998766	0.997735	0.999799
Paraprevotella	Inverse variance weighted	13	-0.00147815	0.000705893	0.0362583	-0.00286171	-9.46027e-05	0.998523	0.997142	0.999905
Ruminococcustorquesgroup	Inverse variance weighted	13	0.00264582	0.00112544	0.0187265	0.000439968	0.00485168	1.00265	1.00044	1.00486
Lachnoclostridium	Inverse variance weighted	14	-0.00236859	0.00115726	0.0406849	-0.00463682	-0.000100365	0.997634	0.995374	0.9999
Parabacteroides	Inverse variance weighted	9	0.00270446	0.00128327	0.0350764	0.000189251	0.00521967	1.00271	1.00019	1.00523
RuminococcaceaeUCG003	Inverse variance weighted	14	-0.00255292	0.000999552	0.0106475	-0.00451204	-0.000593794	0.99745	0.995498	0.999406
FamilyXIIIAD3011group	Inverse variance weighted	15	-0.00267803	0.000969819	0.00575602	-0.00457887	-0.00077718	0.997326	0.995432	0.999223
