# Supplementary material for: Causal associations between gut microbiota and synovitis–tenosynovitis: a two-sample Mendelian randomization study
Source: Front Microbiol. 2024 Apr 30;15:1355725. doi: 10.3389/fmicb.2024.1355725 (PMC11091245; doi:10.3389/fmicb.2024.1355725)
Supplement: Supplementary file 3 [file Table_3.XLSX]

## Sheet: Supplementary Table S3
MR results (5 statistical models) of the causal effects of gut microbiota on synovitis and tenosynovitis
exposure	method	nsnp	b	se	pval	lo_ci	up_ci	or	or_lci95	or_uci95
Gordonibacter	MR Egger	14	-0.00309939	0.00212164	0.169741	-0.0072578	0.00105902	0.996905	0.992768	1.00106
Gordonibacter	Weighted median	14	-0.000936224	0.000750384	0.212156	-0.00240698	0.000534529	0.999064	0.997596	1.00053
Gordonibacter	Inverse variance weighted	14	-0.00123438	0.000527159	0.0192029	-0.00226761	-0.000201147	0.998766	0.997735	0.999799
Gordonibacter	Simple mode	14	-0.000977735	0.00131256	0.469583	-0.00355036	0.00159489	0.999023	0.996456	1.0016
Gordonibacter	Weighted mode	14	-0.000863077	0.00134401	0.531927	-0.00349734	0.00177118	0.999137	0.996509	1.00177
Paraprevotella	MR Egger	13	-0.0016379	0.00231152	0.493326	-0.00616847	0.00289267	0.998363	0.993851	1.0029
Paraprevotella	Weighted median	13	-0.00115434	0.000966989	0.232576	-0.00304964	0.000740956	0.998846	0.996955	1.00074
Paraprevotella	Inverse variance weighted	13	-0.00147815	0.000705893	0.0362583	-0.00286171	-9.46027e-05	0.998523	0.997142	0.999905
Paraprevotella	Simple mode	13	-0.000117613	0.00154013	0.940387	-0.00313626	0.00290104	0.999882	0.996869	1.00291
Paraprevotella	Weighted mode	13	-0.000388805	0.00137185	0.781688	-0.00307764	0.00230003	0.999611	0.996927	1.0023
Ruminococcustorquesgroup	MR Egger	13	0.00351938	0.00349331	0.335359	-0.0033275	0.0103663	1.00353	0.996678	1.01042
Ruminococcustorquesgroup	Weighted median	13	0.00367323	0.00153885	0.0169868	0.000657079	0.00668938	1.00368	1.00066	1.00671
Ruminococcustorquesgroup	Inverse variance weighted	13	0.00264582	0.00112544	0.0187265	0.000439968	0.00485168	1.00265	1.00044	1.00486
Ruminococcustorquesgroup	Simple mode	13	0.00431371	0.00277771	0.146394	-0.00113061	0.00975803	1.00432	0.99887	1.00981
Ruminococcustorquesgroup	Weighted mode	13	0.00414692	0.00244603	0.115773	-0.000647292	0.00894114	1.00416	0.999353	1.00898
Lachnoclostridium	MR Egger	14	-0.00156914	0.00421795	0.716369	-0.00983633	0.00669805	0.998432	0.990212	1.00672
Lachnoclostridium	Weighted median	14	-0.00152036	0.00165806	0.359169	-0.00477017	0.00172944	0.998481	0.995241	1.00173
Lachnoclostridium	Inverse variance weighted	14	-0.00236859	0.00115726	0.0406849	-0.00463682	-0.000100365	0.997634	0.995374	0.9999
Lachnoclostridium	Simple mode	14	-0.000863559	0.00300885	0.778631	-0.00676091	0.00503379	0.999137	0.993262	1.00505
Lachnoclostridium	Weighted mode	14	-0.000700414	0.00283497	0.808719	-0.00625696	0.00485613	0.9993	0.993763	1.00487
Parabacteroides	MR Egger	9	0.00201298	0.00352785	0.586115	-0.00490161	0.00892757	1.00202	0.99511	1.00897
Parabacteroides	Weighted median	9	0.00303054	0.00165014	0.0662779	-0.000203727	0.00626481	1.00304	0.999796	1.00628
Parabacteroides	Inverse variance weighted	9	0.00270446	0.00128327	0.0350764	0.000189251	0.00521967	1.00271	1.00019	1.00523
Parabacteroides	Simple mode	9	0.00406827	0.00265605	0.164133	-0.00113759	0.00927413	1.00408	0.998863	1.00932
Parabacteroides	Weighted mode	9	0.00410051	0.00236316	0.120927	-0.000531287	0.0087323	1.00411	0.999469	1.00877
RuminococcaceaeUCG003	MR Egger	14	-0.00125265	0.00343049	0.721353	-0.00797642	0.00547112	0.998748	0.992055	1.00549
RuminococcaceaeUCG003	Weighted median	14	-0.00306335	0.00129215	0.0177524	-0.00559597	-0.000530741	0.996941	0.99442	0.999469
RuminococcaceaeUCG003	Inverse variance weighted	14	-0.00255292	0.000999552	0.0106475	-0.00451204	-0.000593794	0.99745	0.995498	0.999406
RuminococcaceaeUCG003	Simple mode	14	-0.00416448	0.0021984	0.0806441	-0.00847335	0.000144381	0.995844	0.991562	1.00014
RuminococcaceaeUCG003	Weighted mode	14	-0.00419564	0.00222435	0.0818008	-0.00855536	0.000164075	0.995813	0.991481	1.00016
FamilyXIIIAD3011group	MR Egger	15	-0.00389407	0.00473477	0.425654	-0.0131742	0.00538607	0.996113	0.986912	1.0054
FamilyXIIIAD3011group	Weighted median	15	-0.00268391	0.00136003	0.0484484	-0.00534957	-1.82433e-05	0.99732	0.994665	0.999982
FamilyXIIIAD3011group	Inverse variance weighted	15	-0.00267803	0.000969819	0.00575602	-0.00457887	-0.00077718	0.997326	0.995432	0.999223
FamilyXIIIAD3011group	Simple mode	15	-0.00273379	0.00223743	0.241941	-0.00711915	0.00165157	0.99727	0.992906	1.00165
FamilyXIIIAD3011group	Weighted mode	15	-0.00277881	0.00229416	0.245848	-0.00727537	0.00171775	0.997225	0.992751	1.00172
