# Supplementary material for: Causal associations between gut microbiota and synovitis–tenosynovitis: a two-sample Mendelian randomization study
Source: Front Microbiol. 2024 Apr 30;15:1355725. doi: 10.3389/fmicb.2024.1355725 (PMC11091245; doi:10.3389/fmicb.2024.1355725)
Supplement: Supplementary file 4 [file Table_4.xlsx]

## Sheet: Supplementary Table S4
Pleiotropy test, MR-PRESSO results and heterogeneity test of IVs
exposure	Pleiotropy		MR-PRESSO		Heterogeneity
	MR Egger		Global Test		MR Egger		IVW
	Egger intercept	P-value	RSSobs	P-value	Cochran’s Q	P-value	Cochran’s Q	P-value
Gordonibacter	0.000294385	0.382003	13.1413	0.614	10.2976	0.589867	11.1212	0.600665
Paraprevotella	1.80805e-05	0.943446	11.2399	0.66	9.70568	0.557039	9.71095	0.641302
Ruminococcustorquesgroup	-6.17909e-05	0.795576	14.2917	0.466	12.3079	0.340951	12.3867	0.415142
Lachnoclostridium	-5.47715e-05	0.847048	13.7897	0.547	11.6315	0.475707	11.6704	0.55484
Parabacteroides	6.571e-05	0.839333	4.28669	0.909	3.34654	0.851203	3.39081	0.907496
RuminococcaceaeUCG003	-9.5692e-05	0.698895	7.19573	0.943	6.02143	0.914998	6.17842	0.939417
FamilyXIIIAD3011group	9.92424e-05	0.797127	11.8588	0.74	10.3013	0.669128	10.3702	0.73465
